# Supplementary material for: Population structure of Bathymodiolus manusensis, a deep-sea hydrothermal vent-dependent mussel from Manus Basin, Papua New Guinea
Source: PeerJ. 2017 Aug 21;5:e3655. doi: 10.7717/peerj.3655 (PMC5572536; doi:10.7717/peerj.3655)
Supplement: Data S1 — FASTA format file for all Bathymodiolus manusensis COI sequences. [file peerj-05-3655-s001.fas]

>3372_SW8   
GATCAACTTTATAATGTTATTGTTACTGCTCATGCGTTGGTTATGATTTTCTTTATGGTT
ATGCCGTTAATAGTGGGGGGGTTTGGAAATTGGCTGCTTCCTTTGATGATGGGTTCAATT
GATATAATTTTCCCTCGCCTAAATAATCTGAGGTTTTGGTTTTTACCGGCATCTTTATTT
ACCTTGTTGTTATCTACATTTATTGAGAGTGGTGCTGGTACTGGATGGACTTTATACCCG
CCACTATCTTCTTATACTGGTCATAGGGGCCCAGCCGTTGACATATCCTTATTTTCTTTA
CATTTGGCTGGTGCTTCGTCTATTGGGGGGTCAATTAATTTTCTTACTAGTATGAAAAAT
ATGTCTGTTGAAAGTATGCGAGGGGAGCGAATAGTTTTATTTGTTTGGT
>3373_SW8
GATCAACTTTATAATGTTATTGTTACTGCTCATGCGTTGGTTATGATTTTCTTTATGGTT
ATGCCGTTAATAGTGGGGGGGTTTGGAAATTGGCTGCTTCCTTTGATGATGGGTTCAATT
GATATAATTTTCCCTCGCCTAAATAATCTGAGGTTTTGGTTTTTACCGGCATCTTTATTT
ACCTTGTTGTTATCTACATTTATTGAGAGTGGTGCTGGTACTGGATGGACTTTATACCCG
CCACTATCTTCTTATACTGGTCATAGGGGCCCAGCCGTTGACATATCCTTATTTTCTCTA
CATTTGGCTGGTGCTTCGTCTATTGGGGGGTCAATTAATTTTCTTACTAGTATGAAAAAT
ATGTCTGTTGAAAGTATGCGAGGGGAGCGAATAGTTTTATTTGTTTGGT
>4030_SW8
GATCAACTTTATAATGTTATTGTTACTGCTCATGCGTTGGTTATGATTTTCTTTATGGTT
ATGCCGTTAATAGTGGGGGGGTTTGGAAATTGGCTGCTTCCTTTGATGATGGGTTCAATT
GATATAATTTTCCCTCGCCTAAATAATCTGAGGTTTTGGTTTTTACCGGCATCTTTATTT
ACCTTGTTGTTATCTACATTTATTGAGAGTGGTGCTGGTACTGGATGGACTTTATACCCG
CCACTATCTTCTTATACTGGTCATAGGGGCCCAGCCGTTGACATATCCTTATTTTCTCTA
CATTTGGCTGGTGCTTCGTCTATTGGGGGGTCAATTAATTTTCTTACTAGTATGAAAAAT
ATGTCTGTTGAAAGTATGCGAGGGGAGCGAATAGTTTTATTTGTTTGGT
>4044_SW8
GATCAACTTTATAATGTTATTGTTACTGCTCATGCGTTGGTTATGATTTTCTTTATGGTT
ATGCCGTTAATAGTGGGGGGGTTTGGAAATTGGTTGCTTCCTTTGATGATGGGTTCAATT
GATATAATTTTCCCTCGCCTAAATAATCTGAGGTTTTGGTTTTTACCGGCATCTTTATTT
ACCTTGTTGTTATCTACATTTATTGAGAGTGGTGCTGGTACTGGATGGACTTTATACCCG
CCACTATCTTCTTATACTGGTCATAGGGGCCCAGCCGTTGACATATCCTTATTTTCTCTA
CATTTGGCTGGTGCTTCGTCTATTGGGGGGTCAATTAATTTTCTTACTAGTATGAAAAAT
ATGTCTGTTGAAAGTATGCGAGGGGAGCGAATAGTTTTATTTGTTTGGT
>4045_SW8
GATCAACTTTATAATGTTATTGTTACTGCTCATGCGTTGGTTATGATTTTCTTTATGGTT
ATGCCGTTAATAGTGGGGGGGTTTGGAAATTGGCTGCTTCCTTTGATGATGGGTTCAATT
GATATAATTTTCCCTCGCCTAAATAATCTGAGGTTTTGGTTTTTACCGGCATCTTTATTT
ACCTTGTTGTTATCTACATTTATTGAGAGTGGTGCTGGTACTGGATGGACTTTATACCCG
CCACTATCTTCTTATACTGGTCATAGGGGCCCAGCCGTTGACATATCCTTATTTTCTCTA
CATTTGGCTGGTGCTTCGTCTATTGGGGGGTCAATTAATTTTCTTACTAGTATGAAAAAT
ATGTCTGTTGAAAGTATGCGAGGGGAGCGAATAGTTTTATTTGTTTGGT
>4047_SW8
GATCAACTTTATAATGTTATTGTTACTGCTCATGCGTTGGTTATGATTTTCTTTATGGTT
ATGCCGTTAATAGTGGGGGGGTTTGGAAATTGGCTGCTTCCTTTGATGATGGGTTCAATT
GATATAATTTTCCCTCGCCTAAATAATCTGAGGTTTTGGTTTTTACCGGCATCTTTATTT
ACCTTGTTGTTATCTACATTTATTGAGAGTGGTGCTGGTACTGGATGGACTTTATACCCG
CCACTATCTTCTTATACTGGTCATAGGGGCCCAGCCGTTGACATATCCTTATTTTCTCTA
CATTTGGCTGGTGCTTCGTCTATTGGGGGGTCAATTAATTTTCTTACTAGTATGAAAAAT
ATGTCTGTTGAAAGTATGCGAGGGGAGCGAATAGTTTTATTTGTTTGGT
>4048_SW8
GATCAACTTTATAATGTTATTGTTACTGCTCATGCGTTGGTTATGATTTTCTTTATGGTT
ATGCCGTTAATAGTGGGGGGGTTTGGAAATTGGCTGCTTCCTTTGATGATGGGTTCAATT
GATATAATTTTCCCTCGCCTAAATAATCTGAGGTTTTGGTTTTTACCGGCATCTTTATTT
ACCTTGTTGTTATCTACATTTATTGAGAGTGGTGCTGGTACTGGATGGACTTTATACCCG
CCACTATCTTCTTATACTGGTCATAGGGGCCCAGCCGTTGACATATCCTTATTTTCTCTA
CATTTGGCTGGTGCTTCGTCTATTGGGGGGTCAATTAATTTTCTTACTAGTATGAAAAAT
ATGTCTGTTGAAAGTATGCGAGGGGAGCGAATAGTTTTATTTGTTTGGT
>4049_SW8
GATCAACTTTATAATGTTATTGTTACTGCTCATGCGTTGGTTATGATTTTCTTTATGGTT
ATGCCGTTAATAGTGGGGGGGTTTGGAAATTGGCTGCTTCCTTTGATGATGGGTTCAATT
GATATAATTTTCCCTCGCCTAAATAATCTGAGGTTTTGGTTTTTACCGGCATCTTTATTT
ACCTTGTTGTTATCTACATTTATTGAGAGTGGTGCTGGTACTGGATGGACTTTATACCCG
CCACTATCTTCTTATACTGGTCATAGGGGCCCAGCCGTTGACATATCCTTATTTTCTCTA
CATTTGGCTGGTGCTTCGTCTATTGGGGGGTCAATTAATTTTCTTACTAGTATGAAAAAT
ATGTCTGTTGAAAGTATGCGAGGGGAGCGAATAGTTTTATTTGTTTGGT
>4050_SW8
GATCAACTTTATAATGTTATTGTTACTGCTCATGCGTTGGTTATGATTTTCTTTATGGTT
ATGCCGTTAATAGTGGGGGGGTTTGGAAATTGGCTGCTTCCTTTGATGATGGGTTCAATT
GATATAATTTTCCCTCGCCTAAACAATCTGAGGTTTTGGTTTTTACCGGCATCTTTATTT
ACCTTGTTGTTATCTACATTTATTGAGAGTGGTGCTGGTACTGGATGGACTTTATACCCG
CCACTATCTTCTTATACTGGTCATAGGGGCCCAGCCGTTGACATATCCTTATTTTCTCTA
CATTTGGCTGGTGCTTCGTCTATTGGGGGGTCAATTAATTTTCTTACTAGTATGAAAAAT
ATGTCTGTTGAAAGTATGCGAGGGGAGCGAATAGTTTTATTTGTTTGGT
>4051_SW8
GATCAACTTTATAATGTTATTGTTACTGCTCATGCGTTGGTTATGATTTTCTTTATGGTT
ATGCCGTTAATAGTGGGGGGGTTTGGAAATTGGCTACTTCCTTTGATGATGGGTTCAATT
GATATAATTTTCCCTCGCCTAAATAATCTGAGGTTTTGGTTTTTACCGGCATCTTTATTT
ACCTTGTTGTTATCTACATTTATTGAGAGTGGTGCTGGTACTGGATGGACTTTATACCCG
CCACTATCTTCTTATACTGGTCATAGGGGCCCAGCCGTTGACATATCCTTATTTTCTCTA
CATTTGGCTGGTGCTTCGTCTATTGGGGGGTCAATTAATTTTCTTACTAGTATGAAAAAT
ATGTCTGTTGAAAGTATGCGAGGGGAGCGAATAGTTTTATTTGTTTGGT
>4052_SW8
GATCAACTTTATAATGTTATTGTTACTGCTCATGCGTTGGTTATGATTTTCTTTATGGTT
ATGCCGTTAATAGTGGGGGGGTTTGGAAATTGGCTGCTTCCTTTGATGATGGGTTCAATT
GATATAATTTTCCCTCGCCTAAATAATCTGAGGTTTTGGTTTTTACCGGCATCTTTATTT
ACCTTGTTGTTATCTACATTTATTGAGAGTGGTGCTGGTACTGGATGGACTTTATACCCG
CCACTATCTTCTTATACTGGTCATAGGGGCCCAGCCGTTGACATATCCTTATTTTCTCTA
CATTTGGCTGGTGCTTCGTCTATTGGGGGGTCAATTAATTTTCTTACTAGTATGAAAAAT
ATGTCTGTTGAAAGTATGCGAGGGGAGCGAATAGTTTTATTTGTTTGGT
>4053_SW8
GATCAACTTTATAATGTTATTGTTACTGCTCATGCGTTGGTTATGATTTTCTTTATGGTT
ATGCCGTTAATAGTGGGGGGGTTTGGAAATTGGCTGCTTCCTTTGATGATGGGTTCAATT
GATATAATTTTCCCTCGCCTAAATAATCTGAGGTTTTGGTTTTTACCGGCATCTTTATTT
ACCTTGTTGTTATCTACATTTATTGAGAGTGGTGCTGGTACTGGATGGACTTTATACCCG
CCACTATCTTCTTATACTGGTCATAGGGGCCCAGCCGTTGACATATCCTTATTTTCTCTA
CATTTGGCTGGTGCTTCGTCTATTGGGGGGTCAATTAATTTTCTTACTAGTATGAAAAAT
ATGTCTGTTGAAAGTATGCGAGGGGAGCGAATAGTTTTATTTGTTTGGT
>4056_SW8
GATCAACTTTATAATGTTATTGTTACTGCTCATGCGTTGGTTATGATTTTCTTTATGGTT
ATGCCGTTAATAGTGGGGGGGTTTGGAAATTGGCTGCTTCCTTTGATGATGGGTTCAATT
GATATAATTTTCCCTCGCCTAAATAATCTGAGGTTTTGGTTTTTACCGGCATCTTTATTT
ACCTTGTTGTTATCTACATTTATTGAGAGTGGTGCTGGTACTGGATGGACTTTATACCCG
CCACTATCTTCTTATACTGGTCATAGGGGCCCAGCCGTTGACATATCCTTATTTTCTCTA
CATTTGGCTGGTGCTTCGTCTATTGGGGGGTCAATTAATTTTCTTACTAGTATGAAAAAT
ATGTCTGTTGAAAGTATGCGAGGGGAGCGAATAGTTTTATTTGTTTGGT
>4057_SW8
GATCAACTTTATAATGTTATTGTTACTGCTCATGCGTTGGTTATGATTTTCTTTATGGTT
ATGCCGTTAATAGTGGGGGGGTTTGGAAATTGGCTGCTTCCTTTGATGATGGGTTCAATT
GATATAATTTTCCCTCGCCTAAATAATCTGAGGTTTTGGTTTTTACCGGCATCTTTATTT
ACCTTGTTGTTATCTACATTTATTGAGAGTGGTGCTGGTACTGGATGGACTTTATACCCG
CCACTATCTTCTTATACTGGTCATAGGGGCCCAGCCGTTGACATATCCTTATTTTCTCTA
CATTTGGCTGGTGCTTCGTCTATTGGGGGGTCAATTAATTTTCTTACTAGTATGAAAAAT
ATGTCTGTTGAAAGTATGCGAGGGGAGCGAATAGTTTTATTTGTTTGGT
>4058_SW8
GATCAACTTTATAATGTTATTGTTACTGCTCATGCGTTGGTTATGATTTTCTTTATGGTT
ATGCCGTTAATAGTGGGGGGGTTTGGAAATTGGCTGCTTCCTTTGATGATGGGTTCAATT
GATATAATTTTCCCTCGCCTAAATAATCTGAGGTTTTGGTTTTTACCGGCATCTTTATTT
ACCTTGTTGTTATCTACATTTATTGAGAGTGGTGCTGGTACTGGATGGACTTTATACCCG
CCACTATCTTCTTATACTGGTCATAGGGGCCCAGCCGTTGACATATCCTTATTTTCTCTA
CATTTGGCTGGTGCTTCGTCTATTGGGGGGTCAATTAATTTTCTTACTAGTATGAAAAAT
ATGTCTGTTGAAAGTATGCGAGGGGAGCGAATAGTTTTATTTGTTTGGT
>4060_SW8
GATCAACTTTATAATGTTATTGTTACTGCTCATGCGTTGGTTATGATTTTCTTTATGGTT
ATGCCGTTAATAGTGGGGGGGTTTGGAAATTGGCTGCTTCCTTTGATGATGGGTTCAATT
GATATAATTTTCCCTCGCCTAAATAATCTGAGGTTTTGGTTTTTACCGGCATCTTTATTT
ACCTTGTTGTTATCTACATTTATTGAGAGTGGTGCTGGTACTGGATGGACTTTATACCCG
CCACTATCTTCTTATACTGGTCATAGGGGCCCAGCCGTTGACATATCCTTATTTTCTCTA
CATTTGGCTGGTGCTTCGTCTATTGGGGGGTCAATTAATTTTCTTACTAGTATGAAAAAT
ATGTCTGTTGAAAGTATGCGAGGGGAGCGAATAGTTTTATTTGTTTGGT
>4061_SW8
GATCAACTTTATAATGTTATTGTTACTGCTCATGCGTTGGTTATGATTTTCTTTATGGTT
ATGCCGTTAATAGTGGGGGGGTTTGGAAATTGGCTGCTTCCTTTGATGATGGGTTCAATT
GATATAATTTTCCCTCGCCTAAATAATCTGAGGTTTTGGTTTTTACCGGCATCTTTATTT
ACCTTGTTGTTATCTACATTTATTGAGAGTGGTGCTGGTACTGGATGGACTTTATACCCG
CCACTATCTTCTTATACTGGTCATAGGGGCCCAGCCGTTGACATATCCTTATTTTCTCTA
CATTTGGCTGGTGCTTCGTCTATTGGGGGGTCAATTAATTTTCTTACTAGTATGAAAAAT
ATGTCTGTTGAAAGTATGCGAGGGGAGCGAATAGTTTTATTTGTTTGGT
>4893_SW6
GATCAACTTTATAATGTTATTGTTACTGCTCATGCGTTGGTTATGATTTTCTTTATGGTT
ATGCCGTTAATAGTGGGGGGGTTTGGAAATTGGCTGCTTCCTTTGATGATGGGTTCAATT
GATATAATTTTCCCTCGCCTAAATAATCTGAGGTTTTGGTTTTTACCGGCATCTTTATTT
ACCTTGTTGTTATCTACATTTATTGAGAGTGGTGCTGGTACTGGATGGACTTTATACCCG
CCACTATCTTCTTATACTGGTCATAGGGGCCCAGCCGTTGACATATCCTTATTTTCTCTA
CATTTGGCTGGTGCTTCGTCTATTGGGGGGTCAATTAATTTTCTTACTAGTATGAAAAAT
ATGTCTGTTGAAAGTATGCGAGGGGAGCGAATAGTTTTATTTGTTTGGT
>4896_SW6
GATCAACTTTATAATGTTATTGTTACTGCTCATGCGTTGGTTATGATTTTCTTTATGGTT
ATGCCGTTAATAGTGGGGGGGTTTGGAAATTGGTTGCTTCCTTTGATGATGGGTTCAATT
GATATAATTTTCCCTCGCCTAAATAATCTGAGGTTTTGGTTTTTACCGGCATCTTTATTT
ACCTTGTTGTTATCTACATTTATTGAGAGTGGTGCTGGTACTGGATGGACTTTATACCCG
CCACTATCTTCTTATACTGGTCATAGGGGCCCAGCCGTTGACATATCCTTATTTTCTCTA
CATTTGGCTGGTGCTTCGTCTATTGGGGGGTCAATTAATTTTCTTACTAGTATGAAAAAT
ATGTCTGTTGAAAGTATGCGAGGGGAGCGAATAGTTTTATTTGTTTGGT
>4897_SW6
GATCAACTTTATAATGTTATTGTTACTGCTCATGCGTTGGTTATGATTTTCTTTATGGTT
ATGCCGTTAATAGTGGGGGGGTTTGGAAATTGGCTGCTTCCTTTGATGATGGGTTCAATT
GATATAATTTTCCCTCGCCTAAATAATCTGAGGTTTTGGTTTTTACCGGCATCTTTATTT
ACCTTGTTGTTATCTACATTTATTGAGAGTGGTGCTGGTACTGGATGGACTTTATACCCG
CCACTATCTTCTTATACTGGTCATAGGGGCCCAGCCGTTGACATATCCTTATTTTCTCTA
CATTTGGCTGGTGCTTCGTCTATTGGGGGGTCAATTAATTTTCTTACTAGTATGAAAAAT
ATGTCTGTTGAAAGTATGCGAGGGGAGCGAATAGTTTTATTTGTTTGGT
>4898_SW6
GATCAACTTTATAATGTTATTGTTACTGCTCATGCGTTGGTTATGATTTTCTTTATGGTT
ATGCCGTTAATAGTGGGGGGGTTTGGAAATTGGCTGCTTCCTTTGATGATGGGTTCAATT
GATATAATTTTCCCTCGCCTAAATAATCTGAGGTTTTGGTTTTTACCGGCATCTTTATTT
ACCTTGTTGTTATCTACATTTATTGAGAGTGGTGCTGGTACTGGATGGACTTTATACCCG
CCACTATCTTCTTATACTGGTCATAGGGGCCCAGCCGTTGACATATCCTTATTTTCTCTA
CATTTGGCTGGTGCTTCGTCTATTGGGGGGTCAATTAATTTTCTTACTAGTATGAAAAAT
ATGTCTGTTGAAAGTATGCGAGGGGAGCGAATAGTTTTATTTGTTTGGT
>4899_SW6
GATCAACTTTATAATGTTATTGTTACTGCTCATGCGTTGGTTATGATTTTCTTTATGGTT
ATGCCGTTAATAGTGGGGGGGTTTGGAAATTGGCTGCTTCCTTTGATGATGGGTTCAATT
GATATAATTTTCCCTCGCCTAAATAATCTGAGGTTTTGGTTTTTACCGGCATCTTTATTT
ACCTTGTTGTTATCTACATTTATTGAGAGTGGTGCTGGTACTGGATGGACTTTATACCCG
CCACTATCTTCTTATACTGGTCATAGGGGCCCAGCCGTTGACATATCCTTATTTTCTCTA
CATTTGGCTGGTGCTTCGTCTATTGGGGGGTCAATTAATTTTCTTACTAGTATGAAAAAT
ATGTCTGTTGAAAGTATGCGAGGGGAGCGAATAGTTTTATTTGTTTGGT
>4903_SW6
GATCAACTTTATAATGTTATTGTTACTGCTCATGCGTTGGTTATGATTTTCTTTATGGTT
ATGCCGTTAATAGTGGGGGGGTTTGGAAATTGGCTGCTTCCTTTGATGATGGGTTCAATT
GATATAATTTTCCCTCGCCTAAATAATCTGAGGTTTTGGTTTTTACCGGCATCTTTATTT
ACCTTGTTGTTATCTACATTTATTGAGAGTGGTGCTGGTACTGGATGGACTTTATACCCG
CCACTATCTTCTTATACTGGTCATAGGGGCCCAGCCGTTGACATATCCTTATTTTCTCTA
CATTTGGCTGGTGCTTCGTCTATTGGGGGGTCAATTAATTTTCTTACTAGTATGAAAAAT
ATGTCTGTTGAAAGTATGCGAGGGGAGCGAATAGTTTTATTTGTTTGGT
>4904_SW6
GATCAACTTTATAATGTTATTGTTACTGCTCATGCGTTGGTTATGATTTTCTTTATGGTT
ATGCCGTTAATAGTGGGGGGGTTTGGAAATTGGCTGCTTCCTTTGATGATGGGTTCAATT
GATATAATTTTCCCTCGCCTAAATAATCTGAGGTTTTGGTTTTTACCGGCATCTTTATTT
ACCTTGTTGTTATCTACATTTATTGAGAGTGGTGCTGGTACTGGATGGACTTTATACCCG
CCACTATCTTCTTATACTGGTCATAGGGGCCCAGCCGTTGACATATCCTTATTTTCTCTA
CATTTGGCTGGTGCTTCGTCTATTGGGGGGTCAATTAATTTTCTTACTAGTATGAAAAAT
ATGTCTGTTGAAAGTATGCGAGGGGAGCGAATAGTTTTATTTGTTTGGT
>4906_SW6
GATCAACTTTATAATGTTATTGTTACTGCTCATGCGTTGGTTATGATTTTCTTTATGGTT
ATGCCGTTAATAGTGGGGGGGTTTGGAAATTGGCTGCTTCCTTTGATGATGGGTTCAATT
GATATAATTTTCCCTCGCCTAAATAATCTGAGGTTTTGGTTTTTACCGGCATCTTTATTT
ACCTTGTTGTTATCTACATTTATTGAGAGTGGTGCTGGTACTGGATGGACTTTATACCCG
CCACTATCTTCTTATACTGGTCATAGGGGCCCAGCCGTTGACATATCCTTATTTTCTCTA
CATTTGGCTGGTGCTTCGTCTATTGGGGGGTCAATTAATTTTCTTACTAGTATGAAAAAT
ATGTCTGTTGAAAGTATGCGAGGGGAGCGAATAGTTTTATTTGTTTGGT
>4910_SW6
GATCAACTTTATAATGTTATTGTTACTGCTCATGCGTTGGTTATAATTTTCTTTATGGTT
ATGCCGTTAATAGTGGGGGGGTTTGGAAATTGGCTGCTTCCTTTGATGATGGGTTCAATT
GATATAATTTTCCCTCGCCTAAATAATCTGAGGTTTTGGTTTTTACCGGCATCTTTATTT
ACCTTGTTGTTATCTACATTTATTGAGAGTGGTGCTGGTACTGGATGGACTTTATACCCG
CCACTATCTTCTTATACTGGTCATAGGGGCCCAGCCGTTGACATATCCTTATTTTCTCTA
CATTTGGCTGGTGCTTCGTCTATTGGGGGGTCAATTAATTTTCTTACTAGTATGAAAAAT
ATGTCTGTTGAAAGTATGCGAGGGGAGCGAATAGTTTTATTTGTTTGGT
>4911_SW6
GATCAACTTTATAATGTTATTGTTACTGCTCATGCGTTGGTTATGATTTTCTTTATGGTT
ATGCCGTTAATAGTGGGGGGGTTTGGAAATTGGCTGCTTCCTTTGATGATGGGTTCAATT
GATATAATTTTCCCTCGCCTGAATAATCTGAGGTTTTGGTTTTTACCGGCATCTTTATTT
ACCTTGTTGTTATCTACATTTATTGAGAGTGGTGCTGGTACTGGATGGACTTTATACCCG
CCACTATCTTCTTATACTGGTCATAGGGGCCCAGCCGTTGACATATCCTTATTTTCTCTA
CATTTGGCTGGTGCTTCGTCTATTGGGGGGTCAATTAATTTTCTTACTAGTATGAAAAAT
ATGTCTGTTGAAAGTATGCGAGGGGAGCGAATAGTTTTATTTGTTTGGT
>4912_SW6
GATCAACTTTATAATGTTATTGTTACTGCTCATGCGTTGGTTATGATTTTCTTTATGGTT
ATGCCGTTAATAGTGGGGGGGTTTGGAAATTGGCTGCTTCCTTTGATGATGGGTTCAATT
GATATAATTTTCCCTCGCCTAAATAATCTGAGGTTTTGGTTTTTACCGGCATCTTTATTT
ACCTTGTTGTTATCTACATTTATTGAGAGTGGTGCTGGTACTGGATGGACTTTATACCCG
CCACTATCTTCTTATACTGGTCATAGGGGCCCAGCCGTTGACATATCCTTATTTTCTCTA
CATTTGGCTGGTGCTTCGTCTATTGGGGGGTCAATTAATTTTCTTACTAGTATGAAAAAT
ATGTCTGTTGAAAGTATGCGAGGGGAGCGAATAGTTTTATTTGTTTGGT
>4913_SW6
GATCAACTTTATAATGTTATTGTTACTGCTCATGCGTTGGTTATGATTTTCTTTATGGTT
ATGCCGTTAATAGTGGGGGGGTTTGGAAATTGGCTGCTTCCTTTGATGATGGGTTCAATT
GATATAATTTTCCCTCGCCTAAATAATCTGAGGTTTTGGTTTTTACCGGCATCTTTATTT
ACCTTGTTGTTATCTACATTTATTGAGAGTGGTGCTGGTACTGGATGGACTTTATACCCG
CCACTATCTTCTTATACTGGTCATAGGGGCCCAGCCGTTGACATATCCTTATTTTCTCTA
CATTTGGCTGGTGCTTCGTCTATTGGGGGGTCAATTAATTTTCTTACTAGTATGAAAAAT
ATGTCTGTTGAAAGTATGCGAGGGGAGCGAATAGTTTTATTTGTTTGGT
>4914_SW6
GATCAACTTTATAATGTTATTGTTACTGCTCATGCGTTGGTTATGATTTTCTTTATGGTT
ATGCCGTTAATAGTGGGGGGGTTTGGAAATTGGCTGCTTCCTTTGATGATGGGTTCAATT
GATATAATTTTCCCTCGCCTAAATAATCTGAGGTTTTGGTTTTTACCGGCATCTTTATTT
ACCTTGTTGTTATCTACATTTATTGAGAGTGGTGCTGGTACTGGATGGACTTTATACCCG
CCACTATCTTCTTATACTGGTCATAGGGGCCCAGCCGTTGACATATCCTTATTTTCTCTA
CATTTGGCTGGTGCTTCGTCTATTGGGGGGTCAATTAATTTTCTTACTAGTATGAAAAAT
ATGTCTGTTGAAAGTATGCGAGGGGAGCGAATAGTTTTATTTGTTTGGT
>4918_SW6
GATCAACTTTATAATGTTATTGTTACTGCTCATGCGTTGGTTATGATTTTCTTTATGGTT
ATGCCGTTAATAGTGGGGGGGTTTGGAAATTGGCTGCTTCCTTTGATGATGGGTTCAATT
GATATAATTTTCCCTCGCCTAAATAATCTGAGGTTTTGGTTTTTACCTGCATCTTTATTT
ACCTTGTTGTTATCTACATTTATTGAGAGTGGTGCTGGTACTGGATGGACTTTATACCCG
CCACTATCTTCTTATACTGGTCATAGGGGCCCAGCCGTTGACATATCCTTATTTTCTCTA
CATTTGGCTGGTGCTTCGTCTATTGGGGGGTCAATTAATTTTCTTACTAGTATGAAAAAT
ATGTCTGTTGAAAGTATGCGAGGGGAGCGAATAGTTTTATTTGTTTGGT
>4920_SW6
GATCAACTTTATAATGTTATTGTTACTGCTCATGCGTTGGTTATGATTTTCTTTATGGTT
ATGCCGTTAATAGTGGGGGGGTTTGGAAATTGGCTGCTTCCTTTGATGATGGGTTCAATT
GATATAATTTTCCCTCGCCTAAATAATCTGAGGTTTTGGTTTTTACCTGCGTCTTTATTT
ACCTTGTTGTTATCTACATTTATTGAGAGTGGTGCTGGTACTGGATGGACTTTATACCCG
CCACTATCTTCTTATACTGGTCATAGGGGCCCAGCCGTTGACATATCCTTATTTTCTCTA
CATTTGGCTGGTGCTTCGTCTATTGGGGGGTCAATTAATTTTCTTACTAGTATGAAAAAT
ATGTCTGTTGAAAGTATGCGAGGGGAGCGAATAGTTTTATTTGTTTGGT
>4922_SW6
GATCAACTTTATAATGTTATTGTTACTGCTCATGCGTTGGTTATGATTTTCTTTATGGTT
ATGCCGTTAATAGTGGGGGGGTTTGGAAATTGGCTGCTTCCTTTGATGATGGGTTCAATT
GATATAATTTTCCCTCGCCTAAATAATCTGAGGTTTTGGTTTTTACCGGCATCTTTATTT
ACCTTGTTGTTATCTACATTTATTGAGAGTGGTGCTGGTACTGGATGGACTTTATACCCG
CCACTATCTTCTTATACTGGTCATAGGGGCCCAGCCGTTGACATATCCTTATTTTCTCTA
CATTTGGCTGGTGCTTCGTCTATTGGGGGGTCAATTAATTTTCTTACTAGTATGAAAAAT
ATGTCTGTTGAAAGTATGCGAGGGGAGCGAATAGTTTTATTTGTTTGGT
>4925_SW6
GATCAACTTTATAATGTTATTGTTACTGCTCATGCGTTGGTTATGATTTTCTTTATGGTT
ATGCCGTTAATAGTGGGGGGGTTTGGAAATTGGCTGCTTCCTTTGATGATGGGTTCAATT
GATATAATTTTCCCTCGCCTAAATAATCTGAGGTTTTGGTTTTTACCGGCATCTTTATTT
ACCTTGTTGTTATCTACATTTATTGAGAGTGGTGCTGGTACTGGATGGACTTTATACCCG
CCACTATCTTCTTATACTGGTCATAGGGGCCCAGCCGTTGACATATCCTTATTTTCTCTA
CATTTGGCTGGTGCTTCGTCTATTGGGGGGTCAATTAATTTTCTTACTAGTATGAAAAAT
ATGTCTGTTGAAAGTATGCGAGGGGAGCGAATAGTTTTATTTGTTTGGT
>5441F_SW4E
GATCAACTTTATAATGTTATTGTTACTGCTCATGCGTTGGTTATGATTTTCTTTATGGTT
ATGCCGTTAATAGTGGGGGGGTTTGGAAATTGGCTGCTTCCTTTGATGATGGGTTCAATT
GATATAATTTTCCCTCGCCTAAATAATCTGAGGTTTTGGTTTTTACCTGCATCTTTATTT
ACCTTGTTGTTATCTACATTTATTGAGAGTGGTGCTGGTACTGGATGGACTTTATACCCG
CCACTATCTTCTTATACTGGTCATAGGGGCCCAGCCGTTGACATATCCTTATTTTCTCTA
CATTTGGCTGGTGCTTCGTCTATTGGGGGGTCAATTAATTTTCTTACTAGTATGAAAAAT
ATGTCTGTTGAAAGTATGCGAGGGGAGCGAATAGTTTTATTTGTTTGGT
>5445_SW4E
GATCAACTTTATAATGTTATTGTTACTGCTCATGCGTTGGTTATGATTTTCTTTATGGTT
ATGCCGTTAATAGTGGGGGGGTTTGGAAATTGGCTGCTTCCTTTGATGATGGGTTCAATT
GATATAATTTTCCCTCGCCTAAATAATCTGAGGTTTTGGTTTTTACCGGCATCTTTATTT
ACCTTGTTGTTATCTACATTTATTGAGAGTGGTGCTGGTACTGGATGGACTTTATACCCG
CCACTATCTTCTTATACTGGTCATAGGGGCCCAGCCGTTGACATATCCTTATTTTCTCTA
CATTTGGCTGGTGCTTCGTCTATTGGGGGGTCAATTAATTTTCTTACTAGTATGAAAAAT
ATGTCTGTTGAAAGTATGCGAGGGGAGCGAATAGTTTTATTTGTTTGGT
>5446_SW4E
GATCAACTTTATAATGTTATTGTTACTGCTCATGCGTTGGTTATGATTTTCTTTATGGTT
ATGCCGTTAATAGTGGGGGGGTTTGGAAATTGGCTGCTTCCTTTGATGATGGGTTCAATT
GATATAATTTTCCCTCGCCTAAATAATCTGAGGTTTTGGTTTTTACCGGCATCTTTATTT
ACCTTGTTGTTATCTACATTTATTGAGAGTGGTGCTGGTACTGGATGGACTTTATACCCG
CCACTATCTTCTTATACTGGTCATAGGGGCCCAGCCGTTGACATATCCTTATTTTCTCTA
CATTTGGCTGGTGCTTCGTCTATTGGGGGGTCAATTAATTTTCTTACTAGTATGAAAAAT
ATGTCTGTTGAAAGTATGCGAGGGGAGCGAATAGTTTTATTTGTTTGGT
>5452_SW4E
GATCAACTTTATAATGTTATTGTTACTGCTCATGCGTTGGTTATGATTTTCTTTATGGTT
ATGCCGTTAATAGTGGGGGGGTTTGGAAATTGGCTGCTTCCTTTGATGATGGGTTCAATT
GATATAATTTTCCCTCGCCTAAATAATCTGAGGTTTTGGTTTTTACCGGCATCTTTATTT
ACCTTGTTGTTATCTACATTTATTGAGAGTGGTGCTGGTACTGGATGGACTTTATACCCG
CCACTATCTTCTTATACTGGTCATAGGGGCCCAGCCGTTGACATATCCTTATTTTCTCTA
CATTTGGCTGGTGCTTCGTCTATTGGGGGGTCAATTAATTTTCTTACTAGTATGAAAAAT
ATGTCTGTTGAAAGTATGCGAGGGGAGCGAATAGTTTTATTTGTTTGGT
>5455_SW4E
GATCAACTTTATAATGTTATTGTTACTGCTCATGCGTTGGTTATGATTTTCTTTATGGTT
ATGCCGTTAATAGTGGGGGGGTTTGGAAATTGGCTGCTTCCTTTGATGATGGGTTCAATT
GATATAATTTTCCCTCGCCTAAATAATCTGAGGTTTTGGTTTTTACCGGCATCTTTATTT
ACCTTGTTGTTATCTACATTTATTGAGAGTGGTGCTGGTACTGGATGGACTTTATACCCG
CCACTATCTTCTTATACTGGTCATAGGGGCCCAGCCGTTGACATATCCTTATTTTCTCTA
CATTTGGCTGGTGCTTCGTCTATTGGGGGGTCAATTAATTTTCTTACTAGTATGAAAAAT
ATGTCTGTTGAAAGTATGCGAGGGGAGCGAATAGTTTTATTTGTTTGGT
>5457F_SW4E
GATCAACTTTATAATGTTATTGTTACTGCTCATGCGTTGGTTATGATTTTCTTTATGGTT
ATGCCGTTAATAGTGGGGGGGTTTGGAAATTGGCTGCTTCCTTTGATGATGGGTTCAATT
GATATAATTTTCCCTCGCCTAAATAATCTGAGGTTTTGGTTTTTACCGGCATCTTTATTT
ACCTTGTTGTTATCTACATTTATTGAGAGTGGTGCTGGTACTGGATGGACTTTATACCCG
CCACTATCTTCTTATACTGGTCATAGGGGCCCAGCCGTTGACATATCCTTATTTTCTCTA
CATTTGGCTGGTGCTTCGTCTATTGGGGGGTCAATTAATTTTCTTACTAGTATGAAAAAT
ATGTCTGTTGAAAGTATGCGAGGGGAGCGAATAGTTTTATTTGTTTGGT
>5458_SW4E
GATCAACTTTATAATGTTATTGTTACTGCTCATGCGTTGGTTATGATTTTCTTTATGGTT
ATGCCGTTAATAGTGGGGGGGTTTGGAAATTGGCTGCTTCCTTTGATGATGGGTTCAATT
GATATAATTTTCCCTCGCCTAAATAATCTGAGGTTTTGGTTTTTACCGGCATCTTTATTT
ACCTTGTTGTTATCTACATTTATTGAGAGTGGTGCTGGTACTGGATGGACTTTATACCCG
CCACTATCTTCTTATACTGGTCATAGGGGCCCAGCCGTTGACATATCCTTATTTTCTCTA
CATTTGGCTGGTGCTTCGTCTATTGGGGGGTCAATTAATTTTCTTACTAGTATGAAAAAT
ATGTCTGTTGAAAGTATGCGAGGGGAGCGAATAGTTTTATTTGTTTGGT
>5459_SW4E
GATCAACTTTATAATGTTATTGTTACTGCTCATGCGTTGGTTATGATTTTCTTTATGGTT
ATGCCGTTAATAGTGGGGGGGTTTGGAAATTGGCTGCTTCCTTTGATGATGGGTTCAATT
GATATAATTTTCCCTCGCCTAAATAATCTGAGGTTTTGGTTTTTACCGGCATCTTTATTT
ACCTTGTTGTTATCTACATTTATTGAGAGTGGTGCTGGTACTGGATGGACTTTATACCCG
CCACTATCTTCTTATACTGGTCATAGGGGCCCAGCCGTTGACATATCCTTATTTTCTTTA
CATTTGGCTGGTGCTTCGTCTATTGGGGGGTCAATTAATTTTCTTACTAGTATGAAAAAT
ATGTCTGTTGAAAGTATGCGAGGGGAGCGAATAGTTTTATTTGTTTGGT
>5461_SW4E
GATCAACTTTATAATGTTATTGTTACTGCTCATGCGTTGGTTATGATTTTCTTTATGGTT
ATGCCGTTAATAGTGGGGGGGTTTGGAAATTGGCTGCTTCCTTTGATGATGGGTTCAATT
GATATAATTTTCCCTCGCCTAAATAATCTGAGGTTTTGGTTTTTACCGGCATCTTTATTT
ACCTTGTTGTTATCTACATTTATTGAGAGTGGTGCTGGTACTGGATGGACTTTATACCCG
CCACTATCTTCTTATACTGGTCATAGGGGCCCAGCCGTTGACATATCCTTATTTTCTCTA
CATTTGGCTGGTGCTTCGTCTATTGGGGGGTCAATTAATTTTCTTACTAGTATGAAAAAT
ATGTCTGTTGAAAGTATGCGAGGGGAGCGAATAGTTTTATTTGTTTGGT
>5462F_SW4E
GATCAACTTTATAATGTTATTGTTACTGCTCATGCGTTGGTTATGATTTTCTTTATGGTT
ATGCCGTTAATAGTGGGGGGGTTTGGAAATTGGCTGCTTCCTTTGATGATGGGTTCAATT
GATATAATTTTCCCTCGCCTAAATAATCTGAGGTTTTGGTTTTTACCGGCATCTTTATTT
ACCTTGTTGTTATCTACATTTATTGAGAGTGGTGCTGGTACTGGATGGACTTTATACCCG
CCACTATCTTCTTATACTGGTCATAGGGGCCCAGCCGTTGACATATCCTTATTTTCTCTA
CATTTGGCTGGTGCTTCGTCTATTGGGGGGTCAATTAATTTTCTTACTAGTATGAAAAAT
ATGTCTGTTGAAAGTATGCGAGGGGAGCGAATAGTTTTATTTGTTTGGT
>5463F_SW4E
GATCAACTTTATAATGTTATTGTTACTGCTCATGCGTTGGTTATGATTTTCTTTATGGTT
ATGCCGTTAATAGTGGGGGGGTTTGGAAATTGGCTGCTTCCTTTGATGATGGGTTCAATT
GATATAATTTTCCCTCGCCTAAATAATCTGAGGTTTTGGTTTTTACCGGCATCTTTATTT
ACCTTGTTGTTATCTACATTTATTGAGAGTGGTGCTGGTACTGGATGGACTTTATACCCG
CCACTATCTTCTTATACTGGTCATAGGGGCCCAGCCGTTGACATATCCTTATTTTCTCTA
CATTTGGCTGGTGCTTCGTCTATTGGGGGGTCAATTAATTTTCTTACTAGTATGAAAAAT
ATGTCTGTTGAAAGTATGCGAGGGGAGCGAATAGTTTTATTTGTTTGGT
>5466F_SW4E
GATCAACTTTATAATGTTATTGTTACTGCTCATGCGTTGGTTATGATTTTCTTTATGGTT
ATGCCGTTAATAGTGGGGGGGTTTGGAAATTGGCTGCTTCCTTTGATGATGGGTTCAATT
GATATAATTTTCCCTCGCCTAAATAATCTGAGGTTTTGGTTTTTACCTGCGTCTTTATTT
ACCTTGTTGTTATCTACATTTATTGAGAGTGGTGCTGGTACTGGATGGACTTTATACCCG
CCACTATCTTCTTATACTGGTCATAGGGGCCCAGCCGTTGACATATCCTTATTTTCTCTA
CATTTGGCTGGTGCTTCGTCTATTGGGGGGTCAATTAATTTTCTTACTAGTATGAAAAAT
ATGTCTGTTGAAAGTATGCGAGGGGAGCGAATAGTTTTATTTGTTTGGT
>5469F_SW4E
GATCAACTTTATAATGTTATTGTTACTGCTCATGCGTTGGTTATGATTTTCTTTATGGTT
ATGCCGTTAATAGTGGGGGGGTTTGGAAATTGGCTGCTTCCTTTGATGATGGGTTCAATT
GATATAATTTTCCCTCGCCTAAATAATCTGAGGTTTTGGTTTTTACCGGCATCTTTATTT
ACCTTGTTGTTATCTACATTTATTGAGAGTGGTGCTGGTACTGGATGGACTTTATACCCG
CCACTATCTTCTTATACTGGTCATAGGGGCCCAGCCGTTGACATATCCTTATTTTCTCTA
CATTTGGCTGGTGCTTCGTCTATTGGGGGGTCAATTAATTTTCTTACTAGTATGAAAAAT
ATGTCTGTTGAAAGTATGCGAGGGGAGCGAATAGTTTTATTTGTTTGGT
>6874_SSu
GATCAACTTTATAATGTTATTGTTACTGCTCATGCGTTGGTTATGATTTTCTTTATGGTT
ATGCCGTTAATAGTGGGGGGGTTTGGAAATTGGCTGCTTCCTTTGATGATGGGTTCAATT
GATATGATTTTCCCTCGCCTAAATAATCTGAGGTTTTGGTTTTTACCGGCATCTTTATTT
ACCTTGTTGTTATCTACATTTATTGAGAGTGGTGCTGGTACTGGATGGACTTTATACCCG
CCACTATCTTCTTATACTGGTCATAGGGGCCCAGCCGTTGACATATCCTTATTTTCTCTA
CATTTGGCTGGTGCTTCGTCTATTGGGGGGTCAATTAATTTTCTTACTAGTATGAAAAAT
ATGTCTGTTGAAAGTATGCGAGGGGAGCGAATAGTTTTATTTGTTTGGT
>6876_SSu
GATCAACTTTATAATGTTATTGTTACTGCTCATGCGTTGGTTATAATTTTCTTTATGGTT
ATGCCGTTAATAGTGGGGGGGTTTGGAAATTGGCTGCTTCCTTTGATGATGGGTTCAATT
GATATAATTTTCCCTCGCCTAAATAATCTGAGGTTTTGGTTTTTACCGGCATCTTTATTT
ACCTTGTTGTTATCTACATTTATTGAGAGTGGTGCTGGTACTGGATGGACTTTATACCCG
CCACTATCTTCTTATACTGGTCATAGGGGCCCAGCCGTTGACATATCCTTATTTTCTCTA
CATTTGGCTGGTGCTTCGTCTATTGGGGGGTCAATTAATTTTCTTACTAGTATGAAAAAT
ATGTCTGTTGAAAGTATGCGAGGGGAGCGAATAGTTTTATTTGTTTGGT
>6880_SSu
GATCAACTTTATAATGTTATTGTTACTGCTCATGCGTTGGTTATGATTTTCTTTATGGTT
ATGCCGTTAATAGTGGGGGGGTTTGGAAATTGGCTGCTTCCTTTGATGATGGGTTCAATT
GATATAATTTTCCCTCGCCTAAATAATCTGAGGTTTTGGTTTTTACCGGCATCTTTATTT
ACCTTGTTGTTATCTACATTTATTGAGAGTGGTGCTGGTACTGGATGGACTTTATACCCG
CCACTATCTTCTTATACTGGTCATAGGGGCCCAGCCGTTGACATATCCTTATTTTCTCTA
CATTTGGCTGGTGCTTCGTCTATTGGGGGGTCAATTAATTTTCTTACTAGTATGAAAAAT
ATGTCTGTTGAAAGTATGCGAGGGGAGCGAATAGTTTTATTTGTTTGGT
>6881_SSu
GATCAACTTTATAATGTTATTGTTACTGCTCATGCGTTGGTTATGATTTTCTTTATGGTT
ATGCCGTTAATAGTGGGGGGGTTTGGAAATTGGCTGCTTCCTTTGATGATGGGTTCAATT
GATATAATTTTCCCTCGCCTAAATAATCTGAGGTTTTGGTTTTTACCGGCATCTTTATTT
ACCTTGTTGTTATCTACATTTATTGAGAGTGGTGCTGGTACTGGATGGACTTTATACCCG
CCACTATCTTCTTATACTGGTCATAGGGGCCCAGCCGTTGACATATCCTTATTTTCTCTA
CATTTGGCTGGTGCTTCGTCTATTGGGGGGTCAATTAATTTTCTTACTAGTATGAAAAAT
ATGTCTGTTGAAAGTATGCGAGGGGAGCGAATAGTTTTATTTGTTTGGT
>6883_SSu
GATCAACTTTATAATGTTATTGTTACTGCTCATGCGTTGGTTATGATTTTCTTTATGGTT
ATGCCGTTAATAGTGGGGGGGTTTGGAAATTGGCTGCTTCCTTTGATGATGGGTTCAATT
GATATAATTTTCCCTCGCCTAAATAATCTGAGGTTTTGGTTTTTACCGGCATCTTTATTT
ACCTTGTTGTTATCTACATTTATTGAGAGTGGTGCTGGTACTGGATGGACTTTATACCCG
CCACTATCTTCTTATACTGGTCATAGGGGCCCAGCCGTTGACATATCCTTATTTTCTCTA
CATTTGGCTGGTGCTTCGTCTATTGGGGGGTCAATTAATTTTCTTACTAGTATGAAAAAT
ATGTCTGTTGAAAGTATGCGAGGGGAGCGAATAGTTTTATTTGTTTGGT
>6887_SSu
GATCAACTTTATAATGTTATTGTTACTGCTCATGCGTTGGTTATGATTTTCTTTATGGTT
ATGCCGTTAATAGTGGGGGGGTTTGGAAATTGGCTGCTTCCTTTGATGATGGGTTCAATT
GATATAATTTTCCCTCGCCTAAATAATCTGAGGTTTTGGTTTTTACCGGCATCTTTATTT
ACCTTGTTGTTATCTACATTTATTGAGAGTGGTGCTGGTACTGGATGGACTTTATACCCG
CCACTATCTTCTTATACTGGTCATAGGGGCCCAGCCGTTGACATATCCTTATTTTCTCTA
CATTTGGCTGGTGCTTCGTCTATTGGGGGGTCAATTAATTTTCTTACTAGTATGAAAAAT
ATGTCTGTTGAAAGTATGCGAGGGGAGCGAATAGTTTTATTTGTTTGGT
>6888_SSu
GATCAACTTTATAATGTTATTGTTACTGCTCATGCGTTGGTTATGATTTTCTTTATGGTT
ATGCCGTTAATAGTGGGGGGGTTTGGAAATTGGCTGCTTCCTTTGATGATGGGTTCAATT
GATATAATTTTCCCTCGCCTAAATAATCTGAGGTTTTGGTTTTTACCGGCATCTTTATTT
ACCTTGTTGTTATCTACATTTATTGAGAGTGGTGCTGGTACTGGATGGACTTTATACCCG
CCACTATCTTCTTATACTGGTCATAGGGGCCCAGCCGTTGACATATCCTTATTTTCTCTA
CATTTGGCTGGTGCTTCGTCTATTGGGGGGTCAATTAATTTTCTTACTAGTATGAAAAAT
ATGTCTGTTGAAAGTATGCGAGGGGAGCGAATAGTTTTATTTGTTTGGT
>6889_SSu
GATCAACTTTATAATGTTATTGTTACTGCTCATGCGTTGGTTATGATTTTCTTTATGGTT
ATGCCGTTAATAGTGGGGGGGTTTGGAAATTGGCTGCTTCCTTTGATGATGGGTTCAATT
GATATAATTTTCCCTCGCCTAAATAATCTGAGGTTTTGGTTTTTACCGGCATCTTTATTT
ACCTTGTTGTTATCTACATTTATTGAGAGTGGTGCTGGTACTGGATGGACTTTATACCCG
CCACTATCTTCTTATACTGGTCATAGGGGCCCAGCCGTTGACATATCCTTATTTTCTCTA
CATTTGGCTGGTGCTTCGTCTATTGGGGGGTCAATTAATTTTCTTACTAGTATGAAAAAT
ATGTCTGTTGAAAGTATGCGAGGGGAGCGAATAGTTTTATTTGTTTGGT
>6890_SSu
GATCAACTTTATAATGTTATTGTTACTGCTCATGCGTTGGTTATGATTTTCTTTATGGTT
ATGCCGTTAATAGTGGGGGGGTTTGGAAATTGGCTGCTTCCTTTGATGATGGGTTCAATT
GATATAATTTTCCCTCGCCTAAATAATCTGAGGTTTTGGTTTTTACCGGCATCTTTATTT
ACCTTGTTGTTATCTACATTTATTGAGAGTGGTGCTGGTACTGGATGGACTTTATACCCG
CCACTATCTTCTTATACTGGTCATAGGGGCCCAGCCGTTGACATATCCTTATTTTCTCTA
CATTTGGCTGGTGCTTCGTCTATTGGGGGGTCAATTAATTTTCTTACTAGTATGAAAAAT
ATGTCTGTTGAAAGTATGCGAGGGGAGCGAATAGTTTTATTTGTTTGGT
>6893_SSu
GATCAACTTTATAATGTTATTGTTACTGCTCATGCGTTGGTTATGATTTTCTTTATGGTT
ATGCCGTTAATAGTGGGGGGGTTTGGAAATTGGCTGCTTCCTTTGATGATGGGTTCAATT
GATATAATTTTCCCTCGCCTAAATAATCTGAGGTTTTGGTTTTTACCGGCATCTTTATTT
ACCTTGTTGTTATCTACATTTATTGAGAGTGGTGCTGGTACTGGATGGACTTTATACCCG
CCACTATCTTCTTATACTGGTCATAGGGGCCCAGCCGTTGACATATCCTTATTTTCTCTA
CATTTGGCTGGTGCTTCGTCTATTGGGGGGTCAATTAATTTTCTTACTAGTATGAAAAAT
ATGTCTGTTGAAAGTATGCGAGGGGAGCGAATAGTTTTATTTGTTTGGT
>7242F_SSu
GATCAACTTTATAATGTTATTGTTACTGCTCATGCGTTGGTTATGATTTTCTTTATGGTT
ATGCCGTTAATAGTGGGGGGGTTTGGAAATTGGCTGCTTCCTTTGATGATGGGTTCAATT
GATATAATTTTCCCTCGCCTAAATAATCTGAGGTTTTGGTTTTTACCGGCATCTTTATTT
ACCTTGTTGTTATCTACATTTATTGAGAGTGGTGCTGGTACTGGATGGACTTTATACCCG
CCACTATCTTCTTATACTGGTCATAGGGGCCCAGCCGTTGACATATCCTTATTTTCTCTA
CATTTGGCTGGTGCTTCGTCTATTGGGGGGTCAATTAATTTTCTTACTAGTATGAAAAAT
ATGTCTGTTGAAAGTATGCGAGGGGAGCGAATAGTTTTATTTGTTTGGT
>7244_SSu
GATCAACTTTATAATGTTATTGTTACTGCTCATGCGTTGGTTATGATTTTCTTTATGGTT
ATGCCGTTAATAGTGGGGGGGTTTGGAAATTGGCTGCTTCCTTTGATGATGGGTTCAATT
GATATAATTTTCCCTCGCCTAAATAATCTGAGGTTTTGGTTTTTACCGGCATCTTTATTT
ACCTTGTTGTTATCTACATTTATTGAGAGTGGTGCTGGTACTGGATGGACTTTATACCCG
CCACTATCTTCTTATACTGGTCATAGGGGCCCAGCCGTTGACATATCCTTATTTTCTCTA
CATTTGGCTGGTGCTTCGTCTATTGGGGGGTCAATTAATTTTCTTACTAGTATGAAAAAT
ATGTCTGTTGAAAGTATGCGAGGGGAGCGAATAGTTTTATTTGTTTGGT
>7246F_SSu
GATCAACTTTATAATGTTATTGTTACTGCTCATGCGTTGGTTATGATTTTCTTTATGGTT
ATGCCGTTAATAGTGGGGGGGTTTGGAAATTGGCTGCTTCCTTTGATGATGGGTTCAATT
GATATAATTTTCCCTCGCCTAAATAATCTGAGGTTTTGGTTTTTACCGGCATCTTTATTT
ACCTTGTTGTTATCTACATTTATTGAGAGTGGTGCTGGTACTGGATGGACTTTATACCCG
CCACTATCTTCTTATACTGGTCATAGGGGCCCAGCTGTTGACATATCCTTATTTTCTCTA
CATTTGGCTGGTGCTTCGTCTATTGGGGGGTCAATTAATTTTCTTACTAGTATGAAAAAT
ATGTCTGTTGAAAGTATGCGAGGGGAGCGAATAGTTTTATTTGTTTGGT
>7248_SSu
GATCAACTTTATAATGTTATTGTTACTGCTCATGCGTTGGTTATGATTTTCTTTATGGTT
ATGCCGTTAATAGTGGGGGGGTTTGGAAATTGGCTGCTTCCTTTGATGATGGGTTCAATT
GATATAATTTTCCCTCGCCTAAATAATCTGAGGTTTTGGTTTTTACCGGCATCTTTATTT
ACCTTGTTGTTATCTACATTTATTGAGAGTGGTGCTGGTACTGGATGGACTTTATACCCG
CCACTATCTTCTTATACTGGTCATAGGGGCCCAGCCGTTGACATATCCTTATTTTCTCTA
CATTTGGCTGGTGCTTCGTCTATTGGGGGGTCAATTAATTTTCTTACTAGTATGAAAAAT
ATGTCTGTTGAAAGTATGCGAGGGGAGCGAATAGTTTTATTTGTTTGGT
>7250_SSu
GATCAACTTTATAATGTTATTGTTACTGCTCATGCGTTGGTTATGATTTTCTTTATGGTT
ATGCCGTTAATAGTGGGGGGGTTTGGAAATTGGCTGCTTCCTTTGATGATGGGTTCAATT
GATATAATTTTCCCTCGCCTAAATAATCTGAGGTTTTGGTTTTTACCGGCATCTTTATTT
ACCTTGTTGTTATCTACATTTATTGAGAGTGGTGCTGGTACTGGATGGACTTTATACCCG
CCACTATCTTCTTATACTGGTCATAGGGGCCCAGCCGTTGACATATCCTTATTTTCTCTA
CATTTGGCTGGTGCTTCGTCTATTGGGGGGTCAATTAATTTTCTTACTAGTATGAAAAAT
ATGTCTGTTGAAAGTATGCGAGGGGAGCGAATAGTTTTATTTGTTTGGT
>7251_SSu
GATCAACTTTATAATGTTATTGTTACTGCTCATGCGTTGGTTATGATTTTCTTTATGGTT
ATGCCGTTAATAGTGGGGGGGTTTGGAAATTGGCTGCTTCCTTTGATGATGGGTTCAATT
GATATAATTTTCCCTCGCCTAAATAATCTGAGGTTTTGGTTTTTACCGGCATCTTTATTT
ACCTTGTTGTTATCTACATTTATTGAGAGTGGTGCTGGTACTGGATGGACTTTATACCCG
CCACTATCTTCTTATACTGGTCATAGGGGCCCAGCCGTTGACATATCCTTATTTTCTCTA
CATTTGGCTGGTGCTTCGTCTATTGGGGGGTCAATTAATTTTCTTACTAGTATGAAAAAT
ATGTCTGTTGAAAGTATGCGAGGGGAGCGAATAGTTTTATTTGTTTGGT
>7252F_SSu
GATCAACTTTATAATGTTATTGTTACTGCTCATGCGTTGGTTATGATTTTCTTTATGGTT
ATGCCGTTAATAGTGGGGGGGTTTGGAAATTGGTTGCTTCCTTTGATGATGGGTTCAATT
GATATAATTTTCCCTCGCCTAAATAATCTGAGGTTTTGGTTTTTACCGGCATCTTTATTT
ACCTTGTTGTTATCTACATTTATTGAGAGTGGTGCTGGTACTGGATGGACTTTATACCCG
CCACTATCTTCTTATACTGGTCATAGGGGCCCAGCCGTTGACATATCCTTATTTTCTCTA
CATTTGGCTGGTGCTTCGTCTATTGGGGGGTCAATTAATTTTCTTACTAGTATGAAAAAT
ATGTCTGTTGAAAGTATGCGAGGGGAGCGAATAGTTTTATTTGTTTGGT
>7253_SSu
GATCAACTTTATAATGTTATTGTTACTGCTCATGCGTTGGTTATGATTTTCTTTATGGTT
ATGCCGTTAATAGTGGGGGGGTTTGGAAATTGGCTGCTTCCTTTGATGATGGGTTCAATT
GATATAATTTTCCCTCGCCTAAATAACCTGAGGTTTTGGTTTTTACCGGCATCTTTATTT
ACCTTGTTGTTATCTACATTTATTGAGAGTGGTGCTGGTACTGGATGGACTTTATACCCG
CCACTATCTTCTTATACTGGTCATAGGGGCCCAGCCGTTGACATATCCTTATTTTCTCTA
CATTTGGCTGGTGCTTCGTCTATTGGGGGGTCAATTAATTTTCTTACTAGTATGAAAAAT
ATGTCTGTTGAAAGTATGCGAGGGGAGCGAATAGTTTTATTTGTTTGGT
>7254_SSu
GATCAACTTTATAATGTTATTGTTACTGCTCATGCGTTGGTTATGATTTTCTTTATGGTT
ATGCCGTTAATAGTGGGGGGGTTTGGAAATTGGCTGCTTCCTTTGATGATGGGTTCAATT
GATATAATTTTCCCTCGCCTAAATAATCTGAGGTTTTGGTTTTTACCGGCATCTTTATTT
ACCTTGTTGTTATCTACATTTATTGAGAGTGGTGCTGGTACTGGATGGACTTTATACCCG
CCACTATCTTCTTATACTGGTCATAGGGGCCCAGCCGTTGACATATCCTTATTTTCTCTA
CATTTGGCTGGTGCTTCGTCTATTGGGGGGTCAATTAATTTTCTTACTAGTATGAAAAAT
ATGTCTGTTGAAAGTATGCGAGGGGAGCGAATAGTTTTATTTGTTTGGT
>7255F_SSu
GATCAACTTTATAATGTTATTGTTACTGCTCATGCGTTGGTTATGATTTTCTTTATGGTT
ATGCCGTTAATAGTGGGGGGGTTTGGAAATTGGCTGCTTCCTTTGATGATGGGTTCAATT
GATATAATTTTCCCTCGCCTAAATAATCTGAGGTTTTGGTTTTTACCGGCATCTTTATTT
ACCTTGTTGTTATCTACATTTATTGAGAGTGGTGCTGGTACTGGATGGACTTTATACCCG
CCACTATCTTCTTATACTGGTCATAGGGGCCCAGCCGTTGACATATCCTTATTTTCTCTA
CATTTGGCTGGTGCTTCGTCTATTGGGGGGTCAATTAATTTTCTTACTAGTATGAAAAAT
ATGTCTGTTGAAAGTATGCGAGGGGAGCGAATAGTTTTATTTGTTTGGT
>7256F_SSu
GATCAACTTTATAATGTTATTGTTACTGCTCATGCGTTGGTTATGATTTTCTTTATGGTT
ATGCCGTTAATAGTGGGGGGGTTTGGAAATTGGCTGCTTCCTTTGATGATGGGTTCAATT
GATATAATTTTCCCTCGCCTAAATAATCTGAGGTTTTGGTTTTTACCGGCATCTTTATTT
ACCTTGTTGTTATCTACATTTATTGAGAGTGGTGCTGGTACTGGATGGACTTTATACCCG
CCACTATCTTCTTATACTGGCCATAGGGGCCCAGCCGTTGACATATCCTTATTTTCTCTA
CATTTGGCTGGTGCTTCGTCTATTGGGGGGTCAATTAATTTTCTTACTAGTATGAAAAAT
ATGTCTGTTGAAAGTATGCGAGGGGAGCGAATAGTTTTATTTGTTTGGT
>7257_SSu
GATCAACTTTATAATGTTATTGTTACTGCTCATGCGTTGGTTATGATTTTCTTTATGGTT
ATGCCGTTAATAGTGGGGGGGTTTGGAAATTGGCTGCTTCCTTTGATGATGGGTTCAATT
GATATAATTTTCCCTCGCCTAAATAATCTGAGGTTTTGGTTTTTACCGGCATCTTTATTT
ACCTTGTTGTTATCTACATTTATTGAGAGTGGTGCTGGTACTGGATGGACTTTATACCCG
CCACTATCTTCTTATACTGGTCATAGGGGCCCAGCCGTTGACATATCCTTATTTTCTCTA
CATTTGGCTGGTGCTTCGTCTATTGGGGGGTCAATTAATTTTCTTACTAGTATGAAAAAT
ATGTCTGTTGAAAGTATGCGAGGGGAGCGAATAGTTTTATTTGTTTGGT
>7258_SSu
GATCAACTTTATAATGTTATTGTTACTGCTCATGCGTTGGTTATGATTTTCTTTATGGTT
ATGCCGTTAATAGTGGGGGGGTTTGGAAATTGGCTGCTTCCTTTGATGATGGGTTCAATT
GATATAATTTTCCCTCGCCTAAATAATCTGAGGTTTTGGTTTTTACCGGCATCTTTATTT
ACCTTGTTGTTATCTACATTTATTGAGAGTGGTGCTGGTACTGGATGGACTTTATACCCG
CCACTATCTTCTTATACTGGTCATAGGGGCCCAGCCGTTGACATATCCTTATTTTCTTTA
CATTTGGCTGGTGCTTCGTCTATTGGGGGGTCAATTAATTTTCTTACTAGTATGAAAAAT
ATGTCTGTTGAAAGTATGCGAGGGGAGCGAATAGTTTTATTTGTTTGGT
>7259_SSu
GATCAACTTTATAATGTTATTGTTACTGCTCATGCGTTGGTTATGATTTTCTTTATGGTT
ATGCCGTTAATAGTGGGGGGGTTTGGAAATTGGCTGCTTCCTTTGATGATGGGTTCAATT
GATATAATTTTCCCTCGCCTAAATAATCTGAGGTTTTGGTTTTTACCGGCATCTTTATTT
ACCTTGTTGTTATCTACATTTATTGAGAGTGGTGCTGGTACTGGATGGACTTTATACCCG
CCACTATCTTCTTATACTGGTCATAGGGGCCCAGCCGTTGACATATCCTTATTTTCTCTA
CATTTGGCTGGTGCTTCGTCTATTGGGGGGTCAATTAATTTTCTTACTAGTATGAAAAAT
ATGTCTGTTGAAAGTATGCGAGGGGAGCGAATAGTTTTATTTGTTTGGT
>7260_SSu
GATCAACTTTATAATGTTATTGTTACTGCTCATGCGTTGGTTATGATTTTCTTTATGGTT
ATGCCGTTAATAGTGGGGGGGTTTGGAAATTGGCTGCTTCCTTTGATGATGGGTTCAATT
GATATAATTTTCCCTCGCCTAAATAATCTGAGGTTTTGGTTTTTACCGGCATCTTTATTT
ACCTTGTTGTTATCTACATTTATTGAGAGTGGTGCTGGTACTGGATGGACTTTATACCCG
CCACTATCTTCTTATACTGGTCATAGGGGCCCAGCCGTTGACATATCCTTATTTTCTCTA
CATTTGGCTGGTGCTTCGTCTATTGGGGGGTCAATTAATTTTCTTACTAGTATGAAAAAT
ATGTCTGTTGAAAGTATGCGAGGGGAGCGAATAGTTTTATTTGTTTGGT
>7261_SSu
GATCAACTTTATAATGTTATTGTTACTGCTCATGCGTTGGTTATGATTTTCTTTATGGTT
ATGCCGTTAATAGTGGGGGGGTTTGGAAATTGGCTGCTTCCTTTGATGATGGGTTCAATT
GATATAATTTTCCCTCGCCTAAATAATCTGAGGTTTTGGTTTTTACCGGCATCTTTATTT
ACCTTGTTGTTATCTACATTTATTGAGAGTGGTGCTGGTACTGGATGGACTTTATACCCG
CCACTATCTTCTTATACTGGTCATAGGGGCCCAGCCGTTGACATATCCTTATTTTCTCTA
CATTTGGCTGGTGCTTCGTCTATTGGGGGGTCAATTAATTTTCTTACTAGTATGAAAAAT
ATGTCTGTTGAAAGTATGCGAGGGGAGCGAATAGTTTTATTTGTTTGGT
>7262_SSu
GATCAACTTTATAACGTTATTGTTACTGCTCATGCGTTGGTTATGATTTTCTTTATGGTT
ATGCCGTTAATAGTGGGGGGGTTTGGAAATTGGCTGCTTCCTTTGATGATGGGTTCAATT
GATATAATTTTCCCTCGCCTAAATAATCTGAGGTTTTGGTTTTTACCGGCATCTTTATTT
ACCTTGTTGTTATCTACATTTATTGAGAGTGGTGCTGGTACTGGATGGACTTTATACCCG
CCACTATCTTCTTATACTGGTCATAGGGGCCCAGCCGTTGACATATCCTTATTTTCTCTA
CATTTGGCTGGTGCTTCGTCTATTGGGGGGTCAATTAATTTTCTTACTAGTATGAAAAAT
ATGTCTGTTGAAAGTATGCGAGGGGAGCGAATAGTTTTATTTGTTTGGT
>7264_SSu
GATCAACTTTATAATGTTATTGTTACTGCTCATGCGTTGGTTATGATTTTCTTTATGGTT
ATGCCGTTAATAGTGGGGGGGTTTGGAAATTGGCTGCTTCCTTTGATGATGGGTTCAATT
GATATAATTTTCCCTCGCCTAAATAATCTGAGGTTTTGGTTTTTACCGGCATCTTTATTT
ACCTTGTTGTTATCTACATTTATTGAGAGTGGTGCTGGTACTGGATGGACTTTATACCCG
CCACTATCTTCTTATACTGGTCATAGGGGCCCAGCCGTTGACATATCCTTATTTTCTCTA
CATTTGGCTGGTGCTTCGTCTATTGGGGGGTCAATTAATTTTCTTACTAGTATGAAAAAT
ATGTCTGTTGAAAGTATGCGAGGGGAGCGAATAGTTTTATTTGTTTGGT
>7267_SSu
GATCAACTTTATAATGTTATTGTTACTGCTCATGCGTTGGTTATGATTTTCTTTATGGTT
ATGCCGTTAATAGTGGGGGGGTTTGGAAATTGGCTGCTTCCTTTGATGATGGGTTCAATT
GATATAATTTTCCCTCGCCTAAATAATCTGAGGTTTTGGTTTTTACCGGCATCTTTATTT
ACCTTGTTGTTATCTACATTTATTGAGAGTGGTGCTGGTACTGGATGGACTTTATACCCG
CCACTATCTTCTTATACTGGTCATAGGGGCCCAGCCGTTGACATATCCTTATTTTCTCTA
CATTTGGCTGGTGCTTCGTCTATTGGGGGGTCAATTAATTTTCTTACTAGTATGAAAAAT
ATGTCTGTTGAAAGTATGCGAGGGGAGCGAATAGTTTTATTTGTTTGGT
>7268_SSu
GATCAACTTTATAATGTTATTGTTACTGCTCATGCGTTGGTTATGATTTTCTTTATGGTT
ATGCCGTTAATAGTGGGGGGGTTTGGAAATTGGTTGCTTCCTTTGATGATGGGTTCAATT
GATATAATTTTCCCTCGCCTAAATAATCTGAGGTTTTGGTTTTTACCGGCATCTTTATTT
ACCTTGTTGTTATCTACATTTATTGAGAGTGGTGCTGGTACTGGATGGACTTTATACCCG
CCACTATCTTCTTATACTGGTCATAGGGGCCCAGCCGTTGACATATCCTTATTTTCTCTA
CATTTGGCTGGTGCTTCGTCTATTGGGGGGTCAATTAATTTTCTTACTAGTATGAAAAAT
ATGTCTGTTGAAAGTATGCGAGGGGAGCGAATAGTTTTATTTGTTTGGT
>7269_SSu
GATCAACTTTATAATGTTATTGTTACTGCTCATGCGTTGGTTATGATTTTCTTTATGGTT
ATGCCGTTAATAGTGGGGGGGTTTGGAAATTGGCTGCTTCCTTTGATGATGGGTTCAATT
GATATAATTTTCCCTCGCCTAAATAATCTGAGGTTTTGGTTTTTACCGGCATCTTTATTT
ACCTTGTTGTTATCTACATTTATTGAGAGTGGTGCTGGTACTGGATGGACTTTATACCCG
CCACTATCTTCTTATACTGGTCATAGGGGCCCAGCCGTTGACATATCCTTATTTTCTCTA
CATTTGGCTGGTGCTTCGTCTATTGGGGGGTCAATTAATTTTCTTACTAGTATGAAAAAT
ATGTCTGTTGAAAGTATGCGAGGGGAGCGAATAGTTTTATTTGTTTGGT
>7270_SSu
GATCAACTTTATAATGTTATTGTTACTGCTCATGCGTTGGTTATGATTTTCTTTATGGTT
ATGCCGTTAATAGTGGGGGGGTTTGGAAATTGGCTGCTTCCTTTGATGATGGGTTCAATT
GATATAATTTTCCCTCGCCTAAATAATCTGAGGTTTTGGTTTTTACCGGCATCTTTATTT
ACCTTGTTGTTATCTACATTTATTGAGAGTGGTGCTGGTACTGGATGGACTTTATACCCG
CCACTATCTTCTTATACTGGTCATAGGGGCCCAGCCGTTGACATATCCTTATTTTCTCTA
CATTTGGCTGGTGCTTCGTCTATTGGGGGGTCAATTAATTTTCTTACTAGTATGAAAAAT
ATGTCTGTTGAAAGTATGCGAGGGGAGCGAATAGTTTTATTTGTTTGGT
>7271_SSu
GATCAACTTTATAATGTTATTGTTACTGCTCATGCGTTGGTTATGATTTTCTTTATGGTT
ATGCCGTTAATAGTGGGGGGGTTTGGAAATTGGCTGCTTCCTTTGATGATGGGTTCAATT
GATATAATTTTCCCTCGCCTAAATAATCTGAGGTTTTGGTTTTTACCGGCATCTTTATTT
ACCTTGTTGTTATCTACATTTATTGAGAGTGGTGCTGGTACTGGATGGACTTTATACCCG
CCACTATCTTCTTATACTGGTCATAGGGGCCCAGCCGTTGACATATCCTTATTTTCTCTA
CATTTGGCTGGTGCTTCGTCTATTGGGGGGTCAATTAATTTTCTTACTAGTATGAAAAAT
ATGTCTGTTGAAAGTATGCGAGGGGAGCGAATAGTTTTATTTGTTTGGT
>7272_SSu
GATCAACTTTATAATGTTATTGTTACTGCTCATGCGTTGGTTATGATTTTCTTTATGGTT
ATGCCGTTAATAGTGGGGGGGTTTGGAAATTGGCTGCTTCCTTTGATGATGGGTTCAATT
GATATAATTTTCCCTCGCCTAAATAATCTGAGGTTTTGGTTTTTACCTGCATCTTTATTT
ACCTTGTTGTTATCTACATTTATTGAGAGTGGTGCTGGTACTGGATGGACTTTATACCCG
CCACTATCTTCTTATACTGGTCATAGGGGCCCAGCCGTTGACATATCCTTATTTTCTCTA
CATTTGGCTGGTGCTTCGTCTATTGGGGGGTCAATTAATTTTCTTACTAGTATGAAAAAT
ATGTCTGTTGAAAGTATGCGAGGGGAGCGAATAGTTTTATTTGTTTGGT
>7273_SSu
GATCAACTTTATAATGTTATTGTTACTGCTCATGCGTTGGTTATGATTTTCTTTATGGTT
ATGCCGTTAATAGTGGGGGGGTTTGGAAATTGGCTGCTTCCTTTGATGATGGGTTCAATT
GATATAATTTTCCCTCGCCTAAATAATCTGAGGTTTTGGTTTTTACCGGCATCTTTATTT
ACTTTGTTGTTATCTACATTTATTGAGAGTGGTGCTGGTACTGGATGGACTTTATACCCG
CCACTATCTTCTTATACTGGTCATAGGGGCCCAGCCGTTGACATATCCTTATTTTCTCTA
CATTTGGCTGGTGCTTCGTCTATTGGGGGGTCAATTAATTTTCTTACTAGTATGAAAAAT
ATGTCTGTTGAAAGTATGCGAGGGGAGCGAATAGTTTTATTTGTTTGGT
>7274_SSu
GATCAACTTTATAATGTTATTGTTACTGCTCATGCGTTGGTTATGATTTTCTTTATGGTT
ATGCCGTTAATAGTGGGGGGGTTTGGAAATTGGCTGCTTCCTTTGATGATGGGTTCAATT
GATATAATTTTCCCTCGCCTAAATAATCTGAGGTTTTGGTTTTTACCGGCATCTTTGTTT
ACCTTGTTGCTATCTACATTTATTGAGAGTGGTGCTGGTACTGGATGGACTTTATACCCG
CCACTATCTTCTTATACTGGTCATAGGGGCCCAGCCGTTGACATATCCTTATTTTCTCTA
CATTTGGCTGGTGCTTCGTCTATTGGGGGGTCAATTAATTTTCTTACTAGTATGAAAAAT
ATGTCTGTTGAAAGTATGCGAGGGGAGCGAATAGTTTTATTTGTTTGGT
>7275_SSu
GATCAACTTTATAATGTTATTGTTACTGCTCATGCGTTGGTTATGATTTTCTTTATGGTT
ATGCCGTTAATAGTGGGGGGGTTTGGAAATTGGCTGCTTCCTTTGATGATGGGTTCAATT
GATATAATTTTCCCTCGCCTAAATAATCTGAGGTTTTGGTTTTTACCGGCATCTTTATTT
ACCTTGTTGTTATCTACATTTATTGAGAGTGGTGCTGGTACTGGATGGACTTTATACCCG
CCACTATCTTCTTATACTGGTCATAGGGGCCCAGCCGTTGACATATCCTTATTTTCTCTA
CATTTGGCTGGTGCTTCGTCTATTGGGGGGTCAATTAATTTTCTTACTAGTATGAAAAAT
ATGTCTGTTGAAAGTATGCGAGGGGAGCGAATAGTTTTATTTGTTTGGT
>7276_SSu
GATCAACTTTATAATGTTATTGTTACTGCTCATGCGTTGGTTATGATTTTCTTTATGGTT
ATGCCGTTAATAGTGGGGGGGTTTGGAAATTGGCTGCTTCCTTTGATGATGGGTTCAATT
GATATAATTTTCCCTCGCCTAAATAATCTGAGGTTTTGGTTTTTACCGGCATCTTTATTT
ACCTTGTTGTTATCTACATTTATTGAGAGTGGTGCTGGTACTGGATGGACTTTATACCCG
CCACTATCTTCTTATACTGGTCATAGGGGCCCAGCCGTTGACATATCCTTATTTTCTCTA
CATTTGGCTGGTGCTTCGTCTATTGGGGGGTCAATTAATTTTCTTACTAGTATGAAAAAT
ATGTCTGTTGAAAGTATGCGAGGGGAGCGAATAGTTTTATTTGTTTGGT
>7277F_SSu
GATCAACTTTATAATGTTATTGTTACTGCTCATGCGTTGGTTATGATTTTCTTTATGGTT
ATGCCGTTAATAGTGGGGGGGTTTGGAAATTGGCTGCTTCCTTTGATGATGGGTTCAATT
GATATAATTTTCCCTCGCCTAAATAATCTGAGGTTTTGGTTTTTACCGGCATCTTTATTT
ACCTTGTTGTTATCTACATTTATTGAGAGTGGTGCTGGTACTGGATGGACTTTATACCCG
CCACTATCTTCTTATACTGGTCATAGGGGCCCAGCCGTTGACATATCCTTATTTTCTCTA
CATTTGGCTGGTGCTTCGTCTATTGGGGGGTCAATTAATTTTCTTACTAGTATGAAAAAT
ATGTCTGTTGAAAGTATGCGAGGGGAGCGAATAGTTTTATTTGTTTGGT
>7278_SSu
GATCAACTTTATAATGTTATTGTTACTGCTCATGCGTTGGTTATGATTTTCTTTATGGTT
ATGCCGTTAATAGTGGGGGGGTTTGGAAATTGGCTGCTTCCTTTGATGATGGGTTCAATT
GATATAATTTTCCCTCGCCTAAATAATCTGAGGTTTTGGTTTTTACCTGCATCTTTATTT
ACCTTGTTGTTATCTACATTTATTGAGAGTGGTGCTGGTACTGGATGGACTTTATACCCG
CCACTATCTTCTTATACTGGTCATAGGGGCCCAGCCGTTGACATATCCTTATTTTCTCTA
CATTTGGCTGGTGCTTCGTCTATTGGGGGGTCAATTAATTTTCTTACTAGTATGAAAAAT
ATGTCTGTTGAAAGTATGCGAGGGGAGCGAATAGTTTTATTTGTTTGGT
>7279_SSu
GATCAACTTTATAATGTTATTGTTACTGCTCATGCGTTGGTTATGATTTTCTTTATGGTT
ATGCCGTTAATAGTGGGGGGGTTTGGAAATTGGCTGCTTCCTTTGATGATGGGTTCAATT
GATATAATTTTCCCTCGCCTAAATAATCTGAGGTTTTGGTTTTTACCGGCATCTTTATTT
ACCTTGTTGTTATCTACATTTATTGAGAGTGGTGCTGGTACTGGATGGACTTTATACCCG
CCACTATCTTCTTATACTGGTCATAGGGGCCCAGCCGTTGACATATCCTTGTTTTCTCTA
CATTTGGCTGGTGCTTCGTCTATTGGGGGGTCAATTAATTTTCTTACTAGTATGAAAAAT
ATGTCTGTTGAAAGTATGCGAGGGGAGCGAATAGTTTTATTTGTTTGGT
>7280_SSu
GATCAACTTTATAATGTTATTGTTACTGCTCATGCGTTGGTTATGATTTTCTTTATGGTT
ATGCCGTTAATAGTGGGGGGGTTTGGAAATTGGCTGCTTCCTTTGATGATGGGTTCAATT
GATATAATTTTCCCTCGCCTAAATAATCTGAGGTTTTGGTTTTTACCGGCATCTTTATTT
ACCTTGTTGTTATCTACATTTATTGAGAGTGGTGCTGGTACTGGATGGACTTTATACCCG
CCACTATCTTCTTATACTGGTCATAGGGGCCCAGCCGTTGACATATCCTTATTTTCTCTA
CATTTGGCTGGTGCTTCGTCTATTGGGGGGTCAATTAATTTTCTTACTAGTATGAAAAAT
ATGTCTGTTGAAAGTATGCGAGGGGAGCGAATAGTTTTATTTGTTTGGT
>7282_SSu
GATCAACTTTATAATGTTATTGTTACTGCTCATGCGTTGGTTATGATTTTCTTTATGGTT
ATGCCGTTAATAGTGGGGGGGTTTGGAAATTGGCTGCTTCCTTTGATGATGGGTTCAATT
GATATAATTTTCCCTCGCCTAAATAATCTGAGGTTTTGGTTTTTACCGGCATCTTTATTT
ACCTTGTTGTTATCTACATTTATTGAGAGTGGTGCTGGTACTGGATGGACTTTATACCCG
CCACTATCTTCTTATACTGGTCATAGGGGCCCAGCCGTTGACATATCCTTATTTTCTCTA
CATTTGGCTGGTGCTTCGTCTATTGGGGGGTCAATTAATTTTCTTACTAGTATGAAAAAT
ATGTCTGTTGAAAGTATGCGAGGGGAGCGAATAGTTTTATTTGTTTGGT
>7284_SSu
GATCAACTTTATAATGTTATTGTTACTGCTCATGCGTTGGTTATGATTTTCTTTATGGTT
ATGCCGTTAATAGTGGGGGGGTTTGGAAATTGGTTGCTTCCTTTGATGATGGGTTCAATT
GATATAATTTTCCCTCGCCTAAATAATCTGAGGTTTTGGTTTTTACCGGCATCTTTATTT
ACCTTGTTGTTATCTACATTTATTGAGAGTGGTGCTGGTACTGGATGGACTTTATACCCG
CCACTATCTTCTTATACTGGTCATAGGGGCCCAGCCGTTGACATATCCTTATTTTCTCTA
CATTTGGCTGGTGCTTCGTCTATTGGGGGGTCAATTAATTTTCTTACTAGTATGAAAAAT
ATGTCTGTTGAAAGTATGCGAGGGGAGCGAATAGTTTTATTTGTTTGGT
>7286_SSu
GATCAACTTTATAATGTTATTGTTACTGCTCATGCGTTGGTTATGATTTTCTTTATGGTT
ATGCCGTTAATAGTGGGGGGGTTTGGAAATTGGCTGCTTCCTTTGATGATGGGTTCAATT
GATATAATTTTCCCTCGCCTAAATAATCTGAGGTTTTGGTTTTTACCGGCATCTTTATTT
ACCTTGTTGTTATCTACATTTATTGAGAGTGGTGCTGGTACTGGATGGACTTTATACCCG
CCACTATCTTCTTATACTGGTCATAGGGGCCCAGCCGTTGACATATCCTTATTTTCTCTA
CATTTGGCTGGTGCTTCGTCTATTGGGGGGTCAATTAATTTTCTTACTAGTATGAAAAAT
ATGTCTGTTGAAAGTATGCGAGGGGAGCGAATAGTTTTATTTGTTTGGT
>7289_SSu
GATCAACTTTATAATGTTATTGTTACTGCTCATGCGTTGGTTATGATTTTCTTTATGGTT
ATGCCGTTAATAGTGGGGGGGTTTGGAAATTGGCTGCTTCCTTTGATGATGGGTTCAATT
GATATAATTTTCCCTCGCCTAAATAATCTGAGGTTTTGGTTTTTACCGGCATCTTTATTT
ACCTTGTTGTTATCTACATTTATTGAGAGTGGTGCTGGTACTGGATGGACTTTATACCCG
CCACTATCTTCTTATACTGGTCATAGGGGCCCAGCCGTTGACATATCCTTATTTTCTCTA
CATTTGGCTGGTGCTTCGTCTATTGGGGGGTCAATTAATTTTCTTACTAGTATGAAAAAT
ATGTCTGTTGAAAGTATGCGAGGGGAGCGAATGGTTTTATTTGTTTGGT
>7291_SSu
GATCAACTTTATAATGTTATTGTTACTGCTCATGCGTTGGTTATGATTTTCTTTATGGTT
ATGCCGTTAATAGTGGGGGGGTTTGGAAATTGGCTGCTTCCTTTGATGATGGGTTCAATT
GATATAATTTTCCCTCGCCTAAATAATCTGAGGTTTTGGTTTTTACCGGCATCTTTATTT
ACCTTGTTGTTATCTACATTTATTGAGAGTGGTGCTGGTACTGGATGGACTTTATACCCG
CCACTATCTTCTTATACTGGTCATAGGGGCCCAGCCGTTGACATATCCTTATTTTCTCTA
CATTTGGCTGGTGCTTCGTCTATTGGGGGGTCAATTAATTTTCTTACTAGTATGAAAAAT
ATGTCTGTTGAAAGTATGCGAGGGGAGCGAATAGTTTTATTTGTTTGGT
>7293_SSu
GATCAACTTTATAATGTTATTGTTACTGCTCATGCGTTGGTTATGATTTTCTTTATGGTT
ATGCCGTTAATAGTGGGGGGGTTTGGAAATTGGCTGCTTCCTTTGATGATGGGTTCAATT
GATATAATTTTCCCTCGCCTAAATAATCTGAGGTTTTGGTTTTTACCTGCATCTTTATTT
ACCTTGTTGTTATCTACATTTATTGAGAGTGGTGCTGGTACTGGATGGACTTTATACCCG
CCACTATCTTCTTATACTGGTCATAGGGGCCCAGCCGTTGACATATCCTTATTTTCTCTA
CATTTGGCTGGTGCTTCGTCTATTGGGGGGTCAATTAATTTTCTTACTAGTATGAAAAAT
ATGTCTGTTGAAAGTATGCGAGGGGAGCGAATAGTTTTATTTGTTTGGT
>7295_SSu
GATCAACTTTATAATGTTATTGTTACTGCTCATGCGTTGGTTATGATTTTCTTTATGGTT
ATGCCGTTAATAGTGGGGGGGTTTGGAAATTGGCTGCTTCCTTTGATGATGGGTTCAATT
GATATAATTTTCCCTCGCCTAAATAATCTGAGGTTTTGGTTTTTACCGGCATCTTTATTT
ACCTTGTTGTTATCTACATTTATTGAGAGTGGTGCTGGTACTGGATGGACTTTATACCCG
CCACTATCTTCTTATACTGGTCATAGGGGCCCAGCCGTTGACATATCCTTATTTTCTCTA
CATTTGGCTGGTGCTTCGTCTATTGGGGGGTCAATTAATTTTCTTACTAGTATGAAAAAT
ATGTCTGTTGAAAGTATGCGAGGGGAGCGAATAGTTTTATTTGTTTGGT
>7297F_SSu
GATCAACTTTATAATGTTATTGTTACTGCTCATGCGTTGGTTATGATTTTCTTTATGGTT
ATGCCGTTAATAGTGGGGGGGTTTGGAAATTGGCTGCTTCCTTTGATGATGGGTTCAATT
GATATAATTTTCCCTCGCCTAAATAATCTGAGGTTTTGGTTTTTACCGGCATCTTTATTT
ACCTTGTTGTTATCTACATTTATTGAGAGTGGTGCTGGTACTGGATGGACTTTATACCCG
CCACTATCTTCTTATACTGGTCATAGGGGCCCAGCCGTTGACATATCCTTATTTTCTCTA
CATTTGGCTGGTGCTTCGTCTATTGGGGGGTCAATTAATTTTCTTACTAGTATGAAAAAT
ATGTCTGTTGAAAGTATGCGAGGGGAGCGAATAGTTTTATTTGTTTGGT
>7299_SSu
GATCAACTTTATAATGTTATTGTTACTGCTCATGCGTTGGTTATGATTTTCTTTATGGTT
ATGCCGTTAATAGTGGGGGGGTTTGGAAATTGGCTGCTTCCTTTGATGATGGGTTCAATT
GATATAATTTTCCCTCGCCTAAATAATCTGAGGTTTTGGTTTTTACCGGCATCTTTATTT
ACCTTGTTATTATCTACATTTATTGAGAGTGGTGCTGGTACTGGATGGACTTTATACCCG
CCACTATCTTCTTATACTGGTCATAGGGGCCCAGCCGTTGACATATCTTTATTTTCTCTA
CATTTGGCTGGTGCTTCGTCTATTGGGGGGTCAATTAATTTTCTTACTAGTATGAAAAAT
ATGTCTGTTGAAAGTATGCGAGGGGAGCGAATAGTTTTATTTGTTTGGT
>7303_SSu
GATCAACTTTATAATGTTATTGTTACTGCTCATGCGTTGGTTATGATTTTCTTTATGGTT
ATGCCGTTAATAGTGGGGGGGTTTGGAAATTGGCTGCTTCCTTTGATGATGGGTTCAATT
GATATAATTTTCCCTCGCCTAAATAATCTGAGGTTTTGGTTTTTACCGGCATCTTTATTT
ACCTTGTTGTTATCTACATTTATTGAGAGTGGTGCTGGTACTGGATGGACTTTATACCCG
CCACTATCTTCTTATACTGGTCATAGGGGCCCAGCCGTTGACATATCCTTATTTTCTCTA
CATTTGGCTGGTGCTTCGTCTATTGGGGGGTCAATTAATTTTCTTACTAGTATGAAAAAT
ATGTCTGTTGAAAGTATGCGAGGGGAGCGAATAGTTTTATTTGTTTGGT
>7305_SSu
GATCAACTTTATAATGTTATTGTTACTGCTCATGCGTTGGTTATGATTTTCTTTATGGTT
ATGCCGTTAATAGTGGGGGGGTTTGGAAATTGGCTGCTTCCTTTGATGATGGGTTCAATT
GATATAATTTTCCCTCGCCTAAATAATCTGAGGTTTTGGTTTTTACCGGCATCTTTATTT
ACCTTGTTGTTATCTACATTTATTGAGAGTGGTGCTGGTACTGGATGGACTTTATACCCG
CCACTATCTTCTTATACTGGTCATAGGGGCCCAGCCGTTGACATATCCTTATTTTCTCTT
CATTTGGCTGGTGCTTCGTCTATTGGGGGGTCAATTAATTTTCTTACTAGTATGAAAAAT
ATGTCTGTTGAAAGTATGCGAGGGGAGCGAATAGTTTTATTTGTTTGGT
