# Supplementary material for: Population structure of Bathymodiolus manusensis, a deep-sea hydrothermal vent-dependent mussel from Manus Basin, Papua New Guinea
Source: PeerJ. 2017 Aug 21;5:e3655. doi: 10.7717/peerj.3655 (PMC5572536; doi:10.7717/peerj.3655)
Supplement: Data S2 — GENPOP format file of all Bathymodiolus manusensis microsatellite markers. [file peerj-05-3655-s002.txt]

Bathymodiolus Microsatellite Markers
Bm17
Bm22
Bm23
Bm53
Bm63
Bm76
Bm81
Bm83
POP
           7307 , 266266 244248 000000 251260 198221 198210 209209 000000 
           7347 , 266266 256260 238265 251251 201209 189202 209229 211215 
           7931 , 266266 252264 265265 251251 000000 194202 209213 210215 
           7939 , 264266 244248 265265 251251 198209 198202 209229 215218 
           7947 , 266266 244244 000000 000000 000000 000000 000000 000000 
           7955 , 266266 248256 253265 260260 000000 189210 209217 215215 
           7963 , 266266 236256 253265 251251 209225 189198 205209 215215 
           7308 , 266266 244248 000000 251251 000000 000000 209209 000000 
           7316 , 264266 244248 000000 251251 000000 202202 217225 215215 
           7324 , 266266 268274 253257 251251 000000 198202 205225 215215 
           7332 , 266266 248256 257261 251255 218260 202202 221221 210213 
           7340 , 264266 268284 253253 255260 209260 198202 209221 213215 
           7348 , 266266 248260 253253 251255 209217 189198 197205 211215 
           7948 , 266266 248256 253265 251251 217218 189202 209217 215215 
           7956 , 266266 240268 253265 251251 201218 202202 213221 211215 
           7309 , 266266 248274 257265 255255 201201 198202 209241 215215 
           7317 , 264266 244248 253265 251251 000000 202202 217225 215215 
           7325 , 264266 000000 000000 251251 000000 000000 000000 215215 
           7333 , 266266 248256 000000 251255 000000 202202 221221 000000 
           7933 , 264266 236244 253253 255255 209225 198202 221225 215215 
           7941 , 264266 244248 253265 251251 000000 198202 000000 215218 
           7949 , 264266 248264 253265 251260 000000 202203 209229 215215 
           7957 , 266266 240268 000000 000000 000000 202202 000000 000000 
           7965 , 266266 248287 253265 251255 209218 198202 214241 210215 
           7973 , 266266 244252 253265 251260 000000 189202 205225 210215 
           7310 , 266266 248274 000000 251255 000000 000000 209209 215215 
           7318 , 266266 244248 257257 251255 000000 194198 209209 210215 
           7326 , 266266 248268 257265 251260 218219 202206 209217 215218 
           7334 , 266266 264287 265265 251251 209221 189189 209209 215215 
           7342 , 266266 248264 265265 251251 213221 189202 229229 210216 
           7350 , 264266 244278 253265 251251 201209 202202 188221 215215 
           7942 , 266266 248256 253253 260264 218263 202210 205217 215215 
           7958 , 266266 248260 253253 251260 217233 194198 205205 215215 
           7966 , 266266 248287 253265 000000 000000 198202 214241 210215 
           7974 , 264266 248264 253265 251255 217218 198202 209258 215218 
           7311 , 266266 248248 000000 000000 000000 000000 000000 215218 
           7935 , 266266 264268 253265 251251 217218 202202 209209 215216 
           7951 , 266266 256256 265265 255260 198217 202203 209225 216218 
           7959 , 266266 248260 253265 000000 000000 000000 205205 215215 
           7967 , 266266 252260 265265 251255 225225 189189 205209 210215 
           7976 , 264266 248252 253253 251255 218221 202210 217225 215215 
           7312 , 266266 248248 253265 251255 000000 202202 221229 215218 
           7320 , 266268 264274 253265 251251 198201 198202 205205 215215 
           7328 , 264266 252252 265265 251260 198218 202202 205237 210215 
           7336 , 266266 248260 253265 251251 209225 189198 209225 215215 
           7344 , 266266 260262 253253 251251 209221 198198 213221 210215 
           7352 , 266266 256272 253265 251260 000000 202210 209225 215223 
           7944 , 266266 244248 257265 251255 000000 194198 209217 215218 
           7952 , 266266 228268 000000 255255 201209 202202 209217 214218 
           7960 , 264266 252276 253265 251251 198209 202202 205205 215216 
           7968 , 266266 244248 257265 251260 000000 189202 209217 215215 
           7977 , 000000 248252 000000 000000 000000 000000 000000 215215 
           7313 , 266266 248248 253265 251255 000000 202202 221229 215218 
           7321 , 266266 000000 000000 251251 000000 000000 205205 215215 
           7937 , 264266 248272 238265 251251 000000 189198 205229 213214 
           7945 , 266266 244248 000000 251255 000000 194198 209217 215218 
           7953 , 264264 244260 265265 251251 000000 189202 205213 218218 
           7301 , 266266 248276 257265 251255 198206 189202 205217 215215 
           7314 , 264266 252275 253253 251251 000000 189202 209217 211215 
           7322 , 266266 274284 253253 251251 209213 189198 213217 215215 
           7330 , 000000 000000 000000 251251 000000 194202 217217 000000 
           7338 , 264266 244278 253265 251260 218221 189198 229229 215215 
           7346 , 266266 256260 238265 251251 201209 189202 209229 211215 
           7946 , 266266 000000 253265 251251 000000 000000 000000 215218 
           7954 , 264266 244260 265265 251251 000000 189202 205213 218218 
           7962 , 264266 248248 265265 251251 209217 202202 209229 215215 
           7970 , 266266 248256 238265 251251 209221 194202 197221 210216 
POP
           4043 , 266266 268276 253265 000000 000000 198202 217217 215215 
           4051 , 266268 256274 261265 255264 000000 198202 209233 215215 
           4060 , 266266 260274 253253 260260 000000 202202 209233 215215 
           4416 , 000000 256260 253253 251260 000000 198202 209209 210218 
           4424 , 264266 264268 253265 251264 225225 000000 000000 215215 
           4438 , 266266 244256 253253 251251 233233 202202 205209 215218 
           4446 , 266266 252252 238257 251251 201217 198202 209221 213215 
           4896 , 264268 260268 253253 255255 218218 202202 233245 215215 
           4904 , 264266 248260 253253 251251 000000 198202 209233 215215 
           4912 , 264266 248260 265265 251260 198209 194198 209225 215215 
           4920 , 266268 248275 000000 251260 209218 202202 209233 215215 
           4044 , 264268 248260 253265 251251 000000 189202 205209 215216 
           4052 , 266266 252260 253265 251251 000000 198202 205217 210215 
           4061 , 266266 260264 265265 251251 217217 202202 209229 215215 
           4417 , 264266 000000 253253 251251 000000 202202 000000 215218 
           4425 , 266266 248264 265270 251251 000000 000000 000000 215215 
           4433 , 266266 264268 253253 251251 000000 198198 205209 210215 
           4439 , 266266 264266 265265 251251 000000 189189 209209 215215 
           4447 , 264264 248256 253265 251260 000000 189202 205209 213215 
           4897 , 266266 256268 253265 255255 226260 198202 221229 215216 
           4905 , 266266 260260 253253 251251 000000 202202 209213 210214 
           4913 , 266266 248252 253253 251251 201217 202202 209213 215215 
           4921 , 266266 248268 253265 255255 000000 198198 205213 213215 
           4045 , 264266 252256 265265 251260 000000 198202 209216 215215 
           4053 , 264266 248252 253265 251251 000000 202202 209225 215216 
           4410 , 266266 236264 000000 251255 000000 189189 197225 215215 
           4448 , 266266 256256 253265 243260 198209 202202 221221 215215 
           4898 , 266266 256264 253253 260260 198218 000000 209237 210215 
           4906 , 266266 248278 238265 251255 209218 189202 000000 213215 
           4914 , 266266 256260 253265 251255 209217 198198 205209 215215 
           4922 , 264266 244248 253257 251260 221221 198198 205213 215218 
           4046 , 264266 248252 253265 000000 202218 189203 209221 215215 
           4054 , 264266 252260 253265 251251 000000 000000 205221 215215 
           4411 , 000000 236264 000000 000000 000000 189189 000000 215215 
           4427 , 266266 256264 253265 251260 000000 189202 000000 215216 
           4435 , 266266 260272 253265 251260 209209 198202 211229 215215 
           4441 , 264264 248248 253265 251255 209218 194202 221221 215216 
           4449 , 266266 248248 265265 255260 201209 194202 213221 215215 
           4899 , 266266 264278 257265 251251 217218 198202 213221 215215 
           4907 , 266266 256284 265265 251260 198201 189202 217221 215215 
           4915 , 264266 248278 265270 251255 000000 202202 000000 215215 
           4923 , 266266 268272 253265 251255 000000 189202 205233 215218 
           4047 , 264266 252274 253253 251251 000000 198206 213221 213215 
           4055 , 264266 256260 238253 260260 209217 198198 205213 210215 
           4428 , 266266 260268 265265 255260 209218 189198 225233 211215 
           4442 , 266266 244256 000000 251251 233233 202202 205209 215218 
           4892 , 266266 248260 253265 251251 198209 189202 209211 215215 
           4900 , 264266 244248 257265 251251 000000 189202 217233 210215 
           4908 , 264264 244260 253265 251251 000000 189202 217217 215215 
           4916 , 266266 248268 253253 251251 000000 189202 217241 215218 
           4048 , 266266 244248 253253 251255 198209 198202 217221 215218 
           4056 , 266266 268284 253265 000000 000000 000000 000000 215215 
           4413 , 266266 248274 265265 251260 209218 189202 205221 215215 
           4421 , 266266 000000 253265 000000 198201 198202 205213 215215 
           4443 , 266266 248252 257265 251251 213218 189202 209233 210215 
           4893 , 266266 244264 257265 251251 209212 189202 209237 210215 
           4901 , 266266 248252 253265 251251 217225 189198 205233 210210 
           4909 , 266266 240248 253265 251260 000000 198202 205229 210218 
           4917 , 266266 268272 253253 251260 209209 189202 209229 210215 
           4925 , 264266 248268 253265 260260 000000 189198 209221 215215 
           4049 , 266266 248278 257265 251251 218221 189198 209217 210215 
           4058 , 000000 000000 000000 251251 217225 194202 000000 000000 
           4430 , 000000 000000 000000 251255 209218 198202 237237 000000 
           4444 , 266268 268284 253253 251251 000000 189198 209221 215218 
           4894 , 266266 252252 253265 000000 209225 202202 225237 210215 
           4902 , 266266 248272 000000 251251 217236 189202 209229 210215 
           4910 , 264268 248266 250257 251251 000000 202202 205213 210215 
           4918 , 266266 256260 253265 255255 000000 189189 213233 215215 
           4050 , 264266 252272 253265 251251 209226 189202 217217 210213 
           4059 , 266266 248252 253265 251255 217217 202202 205205 218218 
           4415 , 266268 248256 000000 251255 198221 189189 213225 215216 
           4423 , 266266 248268 265265 251251 209218 194202 209217 210215 
           4431 , 266266 000000 000000 000000 000000 000000 000000 215215 
           4895 , 266266 240268 265265 251260 213217 202202 205221 215216 
           4903 , 266266 248272 000000 251255 000000 000000 000000 000000 
           4911 , 266266 248256 251265 251251 198209 189198 209225 215215 
           4919 , 266266 000000 253265 260260 209218 189202 221221 210218 
           5436 , 000000 248264 253265 251260 000000 198202 205229 210215 
           5444 , 266266 260264 265265 251260 209210 189206 209233 211215 
           5452 , 266266 248266 265265 260260 209217 202202 205205 215216 
           5460 , 266266 252278 253265 251255 209217 198202 205209 210216 
           5468 , 266266 244252 257265 260260 201209 202202 209217 215215 
           5727 , 266266 248260 000000 251251 000000 189202 205209 215215 
           5741 , 266266 268268 000000 251260 209218 189194 205209 210215 
           5749 , 264266 000000 000000 251251 000000 202202 205229 215215 
           5757 , 266266 248256 265265 251251 000000 189202 205205 215215 
           5773 , 264266 244244 257265 251251 209226 198198 241241 215215 
           5437 , 264266 236264 253265 260260 000000 198202 213241 215215 
           5445 , 266266 248278 253257 251251 218225 198202 205221 215215 
           5453 , 264266 248252 265265 251255 209218 202202 209213 215221 
           5461 , 266266 244268 265265 000000 209218 189198 209233 218218 
           5469 , 266268 256268 257270 251255 000000 202202 205221 215215 
           5728 , 266266 260268 265265 243260 209213 189202 209221 215218 
           5750 , 264264 260266 265265 000000 198209 202202 205229 000000 
           5766 , 266266 264268 257265 255255 209221 198202 209209 215218 
           5774 , 266266 244248 253265 251251 000000 198198 000000 215215 
           5438 , 266266 252260 253257 251251 218225 189202 217237 211215 
           5446 , 266266 248264 253265 251251 200209 198203 209229 215215 
           5454 , 266266 244248 253257 251255 203205 198202 209221 210215 
           5462 , 266266 248264 265265 251255 209209 189202 205221 215215 
           5470 , 264266 248256 265265 251255 198209 198202 209217 210215 
           5751 , 266266 248276 253253 251260 218218 202202 205217 211215 
           5767 , 266266 264268 000000 000000 209221 000000 000000 215218 
           5775 , 266266 248248 253253 251260 218218 189202 205205 215216 
           5439 , 266266 264276 253253 264264 213226 198202 205209 215215 
           5447 , 266266 240268 253265 251260 000000 202202 205233 215216 
           5455 , 266266 252268 253265 251251 209209 202202 205209 215215 
           5463 , 266266 240264 000000 251264 201201 198202 200217 215215 
           5730 , 266266 248268 253253 251255 000000 194202 205209 211215 
           5736 , 266266 248264 253253 251251 209221 198202 200221 210215 
           5744 , 266266 248276 257265 260260 209213 194202 205233 215215 
           5760 , 264266 260264 253265 251255 225229 189189 000000 210210 
           5440 , 266266 248248 265265 251260 217233 198202 205217 206216 
           5448 , 266266 248260 265265 260260 000000 202202 214217 215215 
           5456 , 264266 244260 253253 255260 000000 202203 197205 213215 
           5464 , 266266 260278 253270 251251 000000 202202 209221 210215 
           5737 , 266266 248264 253253 251251 209221 198202 200221 210215 
           5745 , 266268 262262 253265 251251 000000 189202 205205 210223 
           5761 , 266266 248274 257265 251255 217217 189202 209217 215224 
           5769 , 266266 248260 253253 260260 000000 202202 209221 215215 
           5777 , 266266 248252 253265 251251 198217 189202 209237 210215 
           5441 , 266266 240272 257265 251255 209209 189198 205205 215215 
           5449 , 266266 248252 253253 251255 218262 198202 209213 215215 
           5457 , 264266 244252 253265 251251 209221 189202 205221 208210 
           5465 , 266266 244252 000000 000000 218218 189202 000000 210218 
           5732 , 266266 240272 253253 251251 198209 202202 221233 210215 
           5738 , 266266 264268 238265 251251 198209 189202 205225 215218 
           5746 , 266266 264274 253265 260260 221233 202202 225229 215215 
           5762 , 266266 248274 000000 000000 000000 189202 209217 215224 
           5442 , 266266 248256 265265 251260 201218 202202 237241 210215 
           5450 , 266266 248248 253253 255255 201218 198202 211217 210215 
           5458 , 266266 272274 265265 255260 198217 189202 209221 210215 
           5466 , 266266 244278 265265 251260 225225 189189 205225 210215 
           5747 , 266266 264274 000000 260260 221233 202202 225229 215215 
           5755 , 266266 000000 000000 000000 000000 000000 000000 215218 
           5763 , 266266 272278 265265 251260 000000 202202 209229 210215 
           5771 , 266266 248256 265265 251251 209262 194202 200205 210215 
           5443 , 266266 240248 257265 251251 209213 189202 209229 215215 
           5451 , 266266 240260 253253 251251 201209 189206 209209 215215 
           5459 , 266266 248252 265265 251255 000000 194202 205214 215216 
           5467 , 264268 248256 253265 251255 000000 189203 209217 210218 
           5740 , 266266 244266 253265 251251 000000 189202 225241 210215 
           5748 , 264264 260266 265265 251260 198209 202202 205229 213215 
           5756 , 266266 000000 000000 251251 000000 000000 000000 215218 
           5764 , 000000 272278 265265 251260 201201 202202 209229 210215 
           5772 , 266266 248256 265265 251251 209209 194202 200205 210215 
